# Supplementary material for: Distribution of triatomine species in domestic and peridomestic environments in central coastal Ecuador
Source: PLoS Negl Trop Dis. 2017 Oct 2;11(10):e0005970. doi: 10.1371/journal.pntd.0005970 (PMC5638615; doi:10.1371/journal.pntd.0005970)
Supplement: S2 Table — (ZIP) [file pntd.0005970.s002.zip]

Archive with 1 entries (1 files):
- MS049_base_de_datos_plos_02_MG-sent.xls
