# Supplementary material for: Distribution of triatomine species in domestic and peridomestic environments in central coastal Ecuador
Source: PLoS Negl Trop Dis. 2017 Oct 2;11(10):e0005970. doi: 10.1371/journal.pntd.0005970 (PMC5638615; doi:10.1371/journal.pntd.0005970)
Supplement: S2 Table — (ZIP) [file pntd.0005970.s002.zip › MS049_base_de_datos_plos_02_MG-sent.xls]

## Sheet: base_de_datos_plos
subjid	protocolid	fecharec_a1_1	provincia1_a1_1	canton1_a1_1	codigo_localidad	localidad1_a1_1	estatus1_a1_1	altitud1_a1_1v	triatintra1	triatintra2	triatintra3	h1_a1_1	a1_a1_1	n1_a1_1	triatintra4	h2_a1_1	a2_a1_1	n2_a1_1	triaintra5	h3_a1_1	a3_a1_1	n3_a1_1	triaintra6	h4_a1_1	a4_a1_1	n4_a1_1	triatintra7	triatperi1	triatperi2	triatperi3	h1p_a1_1	a1p_a1_1	n1p_a1_1	triatperi4	h2p_a1_1	a2p_a1_1	n2p_a1_1	triatperi5	h3p_a1_1	a3p_a1_1	n3p_a1_1	triatperi6	h4p_a1_1	a4p_a1_1	n4p_a1_1	triatperi7	fum_familia	tiempo_fumigado	fum_fam_cat
BG101	B005	2011-09-10	15	Puerto Lopez	72	Agua Blanca	4	105	2	0	NI	0	0	0	NI	0	0	0	NI	0	0	0	NI	0	0	0		2	0	NI	0	0	0	NI	0	0	0	NI	0	0	0		0	0	0		1	1	0
BG208	B005	2011-09-10	15	Puerto Lopez	72	Agua Blanca	4	76	2	0	NI	0	0	0	NI	0	0	0	NI	0	0	0	NI	0	0	0		2	0	NI	0	0	0	NI	0	0	0	NI	0	0	0		0	0	0		2	0	2
BG102	B005	2011-09-10	15	Puerto Lopez	72	Agua Blanca	4	122	2	0	NI	0	0	0	NI	0	0	0	NI	0	0	0	NI	0	0	0		2	0	NI	0	0	0	NI	0	0	0	NI	0	0	0		0	0	0		1	5	0
BG302	B005	2011-09-10	15	Puerto Lopez	72	Agua Blanca	4	81	2	0	NI	0	0	0	NI	0	0	0	NI	0	0	0	NI	0	0	0		2	0	NI	0	0	0	NI	0	0	0	NI	0	0	0		0	0	0		2	0	2
BG210	B005	2011-09-10	15	Puerto Lopez	72	Agua Blanca	4	78	2	0	NI	0	0	0	NI	0	0	0	NI	0	0	0	NI	0	0	0		2	0	NI	0	0	0	NI	0	0	0	NI	0	0	0		0	0	0		2	0	2
BG305	B005	2011-09-10	15	Puerto Lopez	72	Agua Blanca	4	99	2	0	NI	0	0	0	NI	0	0	0	NI	0	0	0	NI	0	0	0		2	0	NI	0	0	0	NI	0	0	0	NI	0	0	0		0	0	0		2	0	2
BG205	B005	2011-09-10	15	Puerto Lopez	72	Agua Blanca	4	90	2	0	NI	0	0	0	NI	0	0	0	NI	0	0	0	NI	0	0	0		2	0	NI	0	0	0	NI	0	0	0	NI	0	0	0		0	0	0		2	0	2
BG209	B005	2011-09-10	15	Puerto Lopez	72	Agua Blanca	4	75	2	0	NI	0	0	0	NI	0	0	0	NI	0	0	0	NI	0	0	0		2	0	NI	0	0	0	NI	0	0	0	NI	0	0	0		0	0	0		2	0	2
BG304	B005	2011-09-10	15	Puerto Lopez	72	Agua Blanca	4	91	2	0	NI	0	0	0	NI	0	0	0	NI	0	0	0	NI	0	0	0		2	0	NI	0	0	0	NI	0	0	0	NI	0	0	0		0	0	0		1	1	0
BG207	B005	2011-09-10	15	Puerto Lopez	72	Agua Blanca	4	62	2	0	NI	0	0	0	NI	0	0	0	NI	0	0	0	NI	0	0	0		2	0	NI	0	0	0	NI	0	0	0	NI	0	0	0		0	0	0		1	2	0
BG108	B005	2011-09-10	15	Puerto Lopez	72	Agua Blanca	4	132	2	0	NI	0	0	0	NI	0	0	0	NI	0	0	0	NI	0	0	0		2	0	NI	0	0	0	NI	0	0	0	NI	0	0	0		0	0	0		2	0	2
BG107	B005	2011-09-10	15	Puerto Lopez	72	Agua Blanca	4	131	2	0	NI	0	0	0	NI	0	0	0	NI	0	0	0	NI	0	0	0		2	0	NI	0	0	0	NI	0	0	0	NI	0	0	0		0	0	0		2	0	2
BG105	B005	2011-09-10	15	Puerto Lopez	72	Agua Blanca	4	109	2	0	NI	0	0	0	NI	0	0	0	NI	0	0	0	NI	0	0	0		2	0	NI	0	0	0	NI	0	0	0	NI	0	0	0		0	0	0		1	1	0
BG203	B005	2011-09-10	15	Puerto Lopez	72	Agua Blanca	4	75	2	0	NI	0	0	0	NI	0	0	0	NI	0	0	0	NI	0	0	0		2	0	NI	0	0	0	NI	0	0	0	NI	0	0	0		0	0	0		2	0	2
BG206	B005	2011-09-10	15	Puerto Lopez	72	Agua Blanca	4	87	2	0	NI	0	0	0	NI	0	0	0	NI	0	0	0	NI	0	0	0		2	0	NI	0	0	0	NI	0	0	0	NI	0	0	0		0	0	0		1	2	0
BG202	B005	2011-09-10	15	Puerto Lopez	72	Agua Blanca	4	85	2	0	NI	0	0	0	NI	0	0	0	NI	0	0	0	NI	0	0	0		2	0	NI	0	0	0	NI	0	0	0	NI	0	0	0		0	0	0		2	0	2
BG106	B005	2011-09-10	15	Puerto Lopez	72	Agua Blanca	4	130	2	0	NI	0	0	0	NI	0	0	0	NI	0	0	0	NI	0	0	0		2	0	NI	0	0	0	NI	0	0	0	NI	0	0	0		0	0	0		2	0	2
BG309	B005	2011-09-10	15	Puerto Lopez	72	Agua Blanca	4	81	2	0	NI	0	0	0	NI	0	0	0	NI	0	0	0	NI	0	0	0		2	0	NI	0	0	0	NI	0	0	0	NI	0	0	0		0	0	0		2	0	2
BG103	B005	2011-09-10	15	Puerto Lopez	72	Agua Blanca	4	120	2	0	NI	0	0	0	NI	0	0	0	NI	0	0	0	NI	0	0	0		2	0	NI	0	0	0	NI	0	0	0	NI	0	0	0		0	0	0		1	1	0
BG104	B005	2011-09-10	15	Puerto Lopez	72	Agua Blanca	4	104	2	0	NI	0	0	0	NI	0	0	0	NI	0	0	0	NI	0	0	0		2	0	NI	0	0	0	NI	0	0	0	NI	0	0	0		0	0	0		2	0	2
DT101	B005	2011-09-13	15	Jama	73	Cadialito	4	283	2	0	NI	0	0	0	NI	0	0	0	NI	0	0	0	NI	0	0	0		2	0	NI	0	0	0	NI	0	0	0	NI	0	0	0		0	0	0		1	1	0
DT306	B005	2011-09-13	15	Jama	73	Cadialito	4	288	2	0	NI	0	0	0	NI	0	0	0	NI	0	0	0	NI	0	0	0		2	0	NI	0	0	0	NI	0	0	0	NI	0	0	0		0	0	0		2	0	2
DT207	B005	2011-09-13	15	Jama	73	Cadialito	4	352	2	0	NI	0	0	0	NI	0	0	0	NI	0	0	0	NI	0	0	0		2	0	NI	0	0	0	NI	0	0	0	NI	0	0	0		0	0	0		2	0	2
DT205	B005	2011-09-13	15	Jama	73	Cadialito	4	358	2	0	NI	0	0	0	NI	0	0	0	NI	0	0	0	NI	0	0	0		2	0	NI	0	0	0	NI	0	0	0	NI	0	0	0		0	0	0		2	0	2
DT104	B005	2011-09-13	15	Jama	73	Cadialito	4	220	2	0	NI	0	0	0	NI	0	0	0	NI	0	0	0	NI	0	0	0		2	0	NI	0	0	0	NI	0	0	0	NI	0	0	0		0	0	0		2	0	2
DT206	B005	2011-09-13	15	Jama	73	Cadialito	4	362	2	0	NI	0	0	0	NI	0	0	0	NI	0	0	0	NI	0	0	0		2	0	NI	0	0	0	NI	0	0	0	NI	0	0	0		0	0	0		2	0	2
DT107	B005	2011-09-13	15	Jama	73	Cadialito	4	341	2	0	NI	0	0	0	NI	0	0	0	NI	0	0	0	NI	0	0	0		2	0	NI	0	0	0	NI	0	0	0	NI	0	0	0		0	0	0		2	0	2
DT307	B005	2011-09-13	15	Jama	73	Cadialito	4	318	2	0	NI	0	0	0	NI	0	0	0	NI	0	0	0	NI	0	0	0		2	0	NI	0	0	0	NI	0	0	0	NI	0	0	0		0	0	0		1	1	0
DT301	B005	2011-09-13	15	Jama	73	Cadialito	4	368	2	0	NI	0	0	0	NI	0	0	0	NI	0	0	0	NI	0	0	0		2	0	NI	0	0	0	NI	0	0	0	NI	0	0	0		0	0	0		2	0	2
DT202	B005	2011-09-13	15	Jama	73	Cadialito	4	460	2	0	NI	0	0	0	NI	0	0	0	NI	0	0	0	NI	0	0	0		2	0	NI	0	0	0	NI	0	0	0	NI	0	0	0		0	0	0		2	0	2
DT103	B005	2011-09-13	15	Jama	73	Cadialito	4	203	2	0	NI	0	0	0	NI	0	0	0	NI	0	0	0	NI	0	0	0		2	0	NI	0	0	0	NI	0	0	0	NI	0	0	0		0	0	0		1	1	0
DT303	B005	2011-09-13	15	Jama	73	Cadialito	4	368	2	0	NI	0	0	0	NI	0	0	0	NI	0	0	0	NI	0	0	0		2	0	NI	0	0	0	NI	0	0	0	NI	0	0	0		0	0	0		2	0	2
DT102	B005	2011-09-13	15	Jama	73	Cadialito	4	326	2	0	NI	0	0	0	NI	0	0	0	NI	0	0	0	NI	0	0	0		2	0	NI	0	0	0	NI	0	0	0	NI	0	0	0		0	0	0		2	0	2
DT106	B005	2011-09-13	15	Jama	73	Cadialito	4	314	2	0	NI	0	0	0	NI	0	0	0	NI	0	0	0	NI	0	0	0		2	0	NI	0	0	0	NI	0	0	0	NI	0	0	0		0	0	0		1	6	0
DT305	B005	2011-09-13	15	Jama	73	Cadialito	4	301	2	0	NI	0	0	0	NI	0	0	0	NI	0	0	0	NI	0	0	0		2	0	NI	0	0	0	NI	0	0	0	NI	0	0	0		0	0	0		2	0	2
DT208	B005	2011-09-13	15	Jama	73	Cadialito	4	348	2	0	NI	0	0	0	NI	0	0	0	NI	0	0	0	NI	0	0	0		2	0	NI	0	0	0	NI	0	0	0	NI	0	0	0		0	0	0		1	4	0
DT108	B005	2011-09-13	15	Jama	73	Cadialito	4	339	2	0	NI	0	0	0	NI	0	0	0	NI	0	0	0	NI	0	0	0		2	0	NI	0	0	0	NI	0	0	0	NI	0	0	0		0	0	0		2	0	2
DT302	B005	2011-09-13	15	Jama	73	Cadialito	4	368	2	0	NI	0	0	0	NI	0	0	0	NI	0	0	0	NI	0	0	0		2	0	NI	0	0	0	NI	0	0	0	NI	0	0	0		0	0	0		1	2	0
CD122	B001	2009-07-09	15	Jipijapa	9	Chade	4	326	2	0	NI	0	0	0	NI	0	0	0	NI	0	0	0	NI	0	0	0		2	0	NI	0	0	0	NI	0	0	0	NI	0	0	0		0	0	0		2	0	2
CD118	B001	2009-07-08	15	Jipijapa	9	Chade	4	369	2	0	NI	0	0	0	NI	0	0	0	NI	0	0	0	NI	0	0	0		2	0	NI	0	0	0	NI	0	0	0	NI	0	0	0		0	0	0		2	0	2
CD116	B001	2009-07-08	15	Jipijapa	9	Chade	4	370	2	0	NI	0	0	0	NI	0	0	0	NI	0	0	0	NI	0	0	0		2	0	NI	0	0	0	NI	0	0	0	NI	0	0	0		0	0	0		1	6	0
CD117	B001	2009-07-08	15	Jipijapa	9	Chade	4	371	2	0	NI	0	0	0	NI	0	0	0	NI	0	0	0	NI	0	0	0		2	0	NI	0	0	0	NI	0	0	0	NI	0	0	0		0	0	0		2	0	2
CD121	B001	2009-07-09	15	Jipijapa	9	Chade	4	327	2	0	NI	0	0	0	NI	0	0	0	NI	0	0	0	NI	0	0	0		2	0	NI	0	0	0	NI	0	0	0	NI	0	0	0		0	0	0		2	0	2
HL501	B002	2010-08-13	15	Flavio Alfaro	12	Chila	4	270	2	0	NI	0	0	0	NI	0	0	0	NI	0	0	0	NI	0	0	0		2	0	NI	0	0	0	NI	0	0	0	NI	0	0	0		0	0	0		1	6	0
DZ308	B001	2009-10-23	15	Rocafuerte	15	Danzarin	4	167	2	0	NI	0	0	0	NI	0	0	0	NI	0	0	0	NI	0	0	0		2	0	NI	0	0	0	NI	0	0	0	NI	0	0	0		0	0	0		2	0	2
DZ306	B001	2009-10-23	15	Rocafuerte	15	Danzarin	4	152	2	0	NI	0	0	0	NI	0	0	0	NI	0	0	0	NI	0	0	0		2	0	NI	0	0	0	NI	0	0	0	NI	0	0	0		0	0	0		1	4	0
DZ303	B001	2009-10-23	15	Rocafuerte	15	Danzarin	4	151	2	0	NI	0	0	0	NI	0	0	0	NI	0	0	0	NI	0	0	0		2	0	NI	0	0	0	NI	0	0	0	NI	0	0	0		0	0	0		2	0	2
DZ112	B001	2009-10-24	15	Rocafuerte	15	Danzarin	4	133	2	0	NI	0	0	0	NI	0	0	0	NI	0	0	0	NI	0	0	0		2	0	NI	0	0	0	NI	0	0	0	NI	0	0	0		0	0	0		2	0	2
DZ103	B001	2009-10-23	15	Rocafuerte	15	Danzarin	4	123	2	0	NI	0	0	0	NI	0	0	0	NI	0	0	0	NI	0	0	0		2	0	NI	0	0	0	NI	0	0	0	NI	0	0	0		0	0	0		2	0	2
DZ207	B001	2009-10-23	15	Rocafuerte	15	Danzarin	4	146	2	0	NI	0	0	0	NI	0	0	0	NI	0	0	0	NI	0	0	0		2	0	NI	0	0	0	NI	0	0	0	NI	0	0	0		0	0	0		2	0	2
DZ109	B001	2009-10-23	15	Rocafuerte	15	Danzarin	4	134	2	0	NI	0	0	0	NI	0	0	0	NI	0	0	0	NI	0	0	0		2	0	NI	0	0	0	NI	0	0	0	NI	0	0	0		0	0	0		2	0	2
DZ106	B001	2009-10-23	15	Rocafuerte	15	Danzarin	4	128	2	0	NI	0	0	0	NI	0	0	0	NI	0	0	0	NI	0	0	0		2	0	NI	0	0	0	NI	0	0	0	NI	0	0	0		0	0	0		1	1	0
DZ213	B001	2009-10-24	15	Rocafuerte	15	Danzarin	4	138	2	0	NI	0	0	0	NI	0	0	0	NI	0	0	0	NI	0	0	0		2	0	NI	0	0	0	NI	0	0	0	NI	0	0	0		0	0	0		2	0	2
DZ208	B001	2009-10-23	15	Rocafuerte	15	Danzarin	4	144	2	0	NI	0	0	0	NI	0	0	0	NI	0	0	0	NI	0	0	0		2	0	NI	0	0	0	NI	0	0	0	NI	0	0	0		0	0	0		2	0	2
DZ210	B001	2009-10-23	15	Rocafuerte	15	Danzarin	4	146	2	0	NI	0	0	0	NI	0	0	0	NI	0	0	0	NI	0	0	0		2	0	NI	0	0	0	NI	0	0	0	NI	0	0	0		0	0	0		1	1	0
DZ305	B001	2009-10-23	15	Rocafuerte	15	Danzarin	4	163	2	0	NI	0	0	0	NI	0	0	0	NI	0	0	0	NI	0	0	0		2	0	NI	0	0	0	NI	0	0	0	NI	0	0	0		0	0	0		1	3	0
DZ309	B001	2009-10-24	15	Rocafuerte	15	Danzarin	4	165	2	0	NI	0	0	0	NI	0	0	0	NI	0	0	0	NI	0	0	0		2	0	NI	0	0	0	NI	0	0	0	NI	0	0	0		0	0	0		1	12	1
DZ316	B001	2009-10-24	15	Rocafuerte	15	Danzarin	4	155	2	0	NI	0	0	0	NI	0	0	0	NI	0	0	0	NI	0	0	0		2	0	NI	0	0	0	NI	0	0	0	NI	0	0	0		0	0	0		1	5	0
DZ110	B001	2009-10-24	15	Rocafuerte	15	Danzarin	4	131	2	0	NI	0	0	0	NI	0	0	0	NI	0	0	0	NI	0	0	0		2	0	NI	0	0	0	NI	0	0	0	NI	0	0	0		0	0	0		2	0	2
DZ211	B001	2009-10-24	15	Rocafuerte	15	Danzarin	4	146	2	0	NI	0	0	0	NI	0	0	0	NI	0	0	0	NI	0	0	0		2	0	NI	0	0	0	NI	0	0	0	NI	0	0	0		0	0	0		2	0	2
DZ217	B001	2009-10-24	15	Rocafuerte	15	Danzarin	4	143	2	0	NI	0	0	0	NI	0	0	0	NI	0	0	0	NI	0	0	0		2	0	NI	0	0	0	NI	0	0	0	NI	0	0	0		0	0	0		1	1	0
DZ214	B001	2009-10-24	15	Rocafuerte	15	Danzarin	4	151	2	0	NI	0	0	0	NI	0	0	0	NI	0	0	0	NI	0	0	0		2	0	NI	0	0	0	NI	0	0	0	NI	0	0	0		0	0	0		2	0	2
DZ115	B001	2009-10-24	15	Rocafuerte	15	Danzarin	4	114	2	0	NI	0	0	0	NI	0	0	0	NI	0	0	0	NI	0	0	0		2	0	NI	0	0	0	NI	0	0	0	NI	0	0	0		0	0	0		2	0	2
DZ310	B001	2009-10-24	15	Rocafuerte	15	Danzarin	4	148	2	0	NI	0	0	0	NI	0	0	0	NI	0	0	0	NI	0	0	0		2	0	NI	0	0	0	NI	0	0	0	NI	0	0	0		0	0	0		1	6	0
DZ101	B001	2009-10-23	15	Rocafuerte	15	Danzarin	4	126	2	0	NI	0	0	0	NI	0	0	0	NI	0	0	0	NI	0	0	0		2	0	NI	0	0	0	NI	0	0	0	NI	0	0	0		0	0	0		1	6	0
DZ314	B001	2009-10-24	15	Rocafuerte	15	Danzarin	4	152	2	0	NI	0	0	0	NI	0	0	0	NI	0	0	0	NI	0	0	0		2	0	NI	0	0	0	NI	0	0	0	NI	0	0	0		0	0	0		2	0	2
DZ105	B001	2009-10-23	15	Rocafuerte	15	Danzarin	4	114	2	0	NI	0	0	0	NI	0	0	0	NI	0	0	0	NI	0	0	0		2	0	NI	0	0	0	NI	0	0	0	NI	0	0	0		0	0	0		2	0	2
DZ205	B001	2009-10-23	15	Rocafuerte	15	Danzarin	4	149	2	0	NI	0	0	0	NI	0	0	0	NI	0	0	0	NI	0	0	0		2	0	NI	0	0	0	NI	0	0	0	NI	0	0	0		0	0	0		1	24	1
DZ216	B001	2009-10-24	15	Rocafuerte	15	Danzarin	4	170	2	0	NI	0	0	0	NI	0	0	0	NI	0	0	0	NI	0	0	0		2	0	NI	0	0	0	NI	0	0	0	NI	0	0	0		0	0	0		2	0	2
RV109	B005	2011-09-15	15	El Carmen	77	La Brava	4	184	2	0	NI	0	0	0	NI	0	0	0	NI	0	0	0	NI	0	0	0		2	0	NI	0	0	0	NI	0	0	0	NI	0	0	0		0	0	0		2	0	2
RV302	B005	2011-09-15	15	El Carmen	77	La Brava	4	167	2	0	NI	0	0	0	NI	0	0	0	NI	0	0	0	NI	0	0	0		2	0	NI	0	0	0	NI	0	0	0	NI	0	0	0		0	0	0		2	0	2
RV105	B005	2011-09-15	15	El Carmen	77	La Brava	4	235	2	0	NI	0	0	0	NI	0	0	0	NI	0	0	0	NI	0	0	0		2	0	NI	0	0	0	NI	0	0	0	NI	0	0	0		0	0	0		1	1	0
RV203	B005	2011-09-15	15	El Carmen	77	La Brava	4	258	2	0	NI	0	0	0	NI	0	0	0	NI	0	0	0	NI	0	0	0		2	0	NI	0	0	0	NI	0	0	0	NI	0	0	0		0	0	0		1	1	0
RV306	B005	2011-09-15	15	El Carmen	77	La Brava	4	168	2	0	NI	0	0	0	NI	0	0	0	NI	0	0	0	NI	0	0	0		2	0	NI	0	0	0	NI	0	0	0	NI	0	0	0		0	0	0		1	3	0
RV101	B005	2011-09-15	15	El Carmen	77	La Brava	4	262	2	0	NI	0	0	0	NI	0	0	0	NI	0	0	0	NI	0	0	0		2	0	NI	0	0	0	NI	0	0	0	NI	0	0	0		0	0	0		1	3	0
RV308	B005	2011-09-15	15	El Carmen	77	La Brava	4	249	2	0	NI	0	0	0	NI	0	0	0	NI	0	0	0	NI	0	0	0		2	0	NI	0	0	0	NI	0	0	0	NI	0	0	0		0	0	0		1	2	0
RV207	B005	2011-09-15	15	El Carmen	77	La Brava	4	259	2	0	NI	0	0	0	NI	0	0	0	NI	0	0	0	NI	0	0	0		2	0	NI	0	0	0	NI	0	0	0	NI	0	0	0		0	0	0		1	8	0
RV301	B005	2011-09-15	15	El Carmen	77	La Brava	4	190	2	0	NI	0	0	0	NI	0	0	0	NI	0	0	0	NI	0	0	0		2	0	NI	0	0	0	NI	0	0	0	NI	0	0	0		0	0	0		2	0	2
RV202	B005	2011-09-15	15	El Carmen	77	La Brava	4	258	2	0	NI	0	0	0	NI	0	0	0	NI	0	0	0	NI	0	0	0		2	0	NI	0	0	0	NI	0	0	0	NI	0	0	0		0	0	0		2	0	2
RV106	B005	2011-09-15	15	El Carmen	77	La Brava	4	220	2	0	NI	0	0	0	NI	0	0	0	NI	0	0	0	NI	0	0	0		2	0	NI	0	0	0	NI	0	0	0	NI	0	0	0		0	0	0		2	0	2
RV307	B005	2011-09-15	15	El Carmen	77	La Brava	4	206	2	0	NI	0	0	0	NI	0	0	0	NI	0	0	0	NI	0	0	0		2	0	NI	0	0	0	NI	0	0	0	NI	0	0	0		0	0	0		1	1	0
RV210	B005	2011-09-15	15	El Carmen	77	La Brava	4	221	2	0	NI	0	0	0	NI	0	0	0	NI	0	0	0	NI	0	0	0		2	0	NI	0	0	0	NI	0	0	0	NI	0	0	0		0	0	0		1	3	0
RV204	B005	2011-09-15	15	El Carmen	77	La Brava	4	254	2	0	NI	0	0	0	NI	0	0	0	NI	0	0	0	NI	0	0	0		2	0	NI	0	0	0	NI	0	0	0	NI	0	0	0		0	0	0		1	1	0
RV201	B005	2011-09-15	15	El Carmen	77	La Brava	4	276	2	0	NI	0	0	0	NI	0	0	0	NI	0	0	0	NI	0	0	0		2	0	NI	0	0	0	NI	0	0	0	NI	0	0	0		0	0	0		1	1	0
RV102	B005	2011-09-15	15	El Carmen	77	La Brava	4	272	2	0	NI	0	0	0	NI	0	0	0	NI	0	0	0	NI	0	0	0		2	0	NI	0	0	0	NI	0	0	0	NI	0	0	0		0	0	0		2	0	2
SL306	B005	2011-08-24	15	Chone	78	La Isla	4	208	2	0	NI	0	0	0	NI	0	0	0	NI	0	0	0	NI	0	0	0		2	0	NI	0	0	0	NI	0	0	0	NI	0	0	0		0	0	0		1	2	0
SL102	B005	2011-08-24	15	Chone	78	La Isla	4	215	2	0	NI	0	0	0	NI	0	0	0	NI	0	0	0	NI	0	0	0		2	0	NI	0	0	0	NI	0	0	0	NI	0	0	0		0	0	0		2	0	2
SL205	B005	2011-08-24	15	Chone	78	La Isla	4	604	2	0	NI	0	0	0	NI	0	0	0	NI	0	0	0	NI	0	0	0		2	0	NI	0	0	0	NI	0	0	0	NI	0	0	0		0	0	0		1	1	0
SL304	B005	2011-08-24	15	Chone	78	La Isla	4	186	2	0	NI	0	0	0	NI	0	0	0	NI	0	0	0	NI	0	0	0		2	0	NI	0	0	0	NI	0	0	0	NI	0	0	0		0	0	0		1	3	0
SL206	B005	2011-08-24	15	Chone	78	La Isla	4	631	2	0	NI	0	0	0	NI	0	0	0	NI	0	0	0	NI	0	0	0		2	0	NI	0	0	0	NI	0	0	0	NI	0	0	0		0	0	0		2	0	2
SL208	B005	2011-08-24	15	Chone	78	La Isla	4	614	2	0	NI	0	0	0	NI	0	0	0	NI	0	0	0	NI	0	0	0		2	0	NI	0	0	0	NI	0	0	0	NI	0	0	0		0	0	0		2	0	2
SL201	B005	2011-08-24	15	Chone	78	La Isla	4	614	2	0	NI	0	0	0	NI	0	0	0	NI	0	0	0	NI	0	0	0		2	0	NI	0	0	0	NI	0	0	0	NI	0	0	0		0	0	0		1	12	1
SL207	B005	2011-08-24	15	Chone	78	La Isla	4	596	2	0	NI	0	0	0	NI	0	0	0	NI	0	0	0	NI	0	0	0		2	0	NI	0	0	0	NI	0	0	0	NI	0	0	0		0	0	0		2	0	2
SL104	B005	2011-08-24	15	Chone	78	La Isla	4	235	2	0	NI	0	0	0	NI	0	0	0	NI	0	0	0	NI	0	0	0		2	0	NI	0	0	0	NI	0	0	0	NI	0	0	0		0	0	0		1	1	0
SL106	B005	2011-08-24	15	Chone	78	La Isla	4	234	2	0	NI	0	0	0	NI	0	0	0	NI	0	0	0	NI	0	0	0		2	0	NI	0	0	0	NI	0	0	0	NI	0	0	0		0	0	0		2	0	2
SL101	B005	2011-08-24	15	Chone	78	La Isla	4	218	2	0	NI	0	0	0	NI	0	0	0	NI	0	0	0	NI	0	0	0		2	0	NI	0	0	0	NI	0	0	0	NI	0	0	0		0	0	0		2	0	2
SL303	B005	2011-08-24	15	Chone	78	La Isla	4	183	2	0	NI	0	0	0	NI	0	0	0	NI	0	0	0	NI	0	0	0		2	0	NI	0	0	0	NI	0	0	0	NI	0	0	0		0	0	0		2	0	2
SL210	B005	2011-08-24	15	Chone	78	La Isla	4	637	2	0	NI	0	0	0	NI	0	0	0	NI	0	0	0	NI	0	0	0		2	0	NI	0	0	0	NI	0	0	0	NI	0	0	0		0	0	0		1	24	1
SL302	B005	2011-08-24	15	Chone	78	La Isla	4	190	2	0	NI	0	0	0	NI	0	0	0	NI	0	0	0	NI	0	0	0		2	0	NI	0	0	0	NI	0	0	0	NI	0	0	0		0	0	0		2	0	2
SL107	B005	2011-08-24	15	Chone	78	La Isla	4	227	2	0	NI	0	0	0	NI	0	0	0	NI	0	0	0	NI	0	0	0		2	0	NI	0	0	0	NI	0	0	0	NI	0	0	0		0	0	0		2	0	2
SL305	B005	2011-08-24	15	Chone	78	La Isla	4	180	2	0	NI	0	0	0	NI	0	0	0	NI	0	0	0	NI	0	0	0		2	0	NI	0	0	0	NI	0	0	0	NI	0	0	0		0	0	0		1	6	0
SL203	B005	2011-08-24	15	Chone	78	La Isla	4	623	2	0	NI	0	0	0	NI	0	0	0	NI	0	0	0	NI	0	0	0		2	0	NI	0	0	0	NI	0	0	0	NI	0	0	0		0	0	0		1	3	0
SL108	B005	2011-08-24	15	Chone	78	La Isla	4	220	2	0	NI	0	0	0	NI	0	0	0	NI	0	0	0	NI	0	0	0		2	0	NI	0	0	0	NI	0	0	0	NI	0	0	0		0	0	0		2	0	2
LS207	B005	2011-09-12	15	Flavio Alfaro	80	Las CaÃ±as	4	245	2	0	NI	0	0	0	NI	0	0	0	NI	0	0	0	NI	0	0	0		2	0	NI	0	0	0	NI	0	0	0	NI	0	0	0		0	0	0		2	0	2
LS106	B005	2011-09-12	15	Flavio Alfaro	80	Las CaÃ±as	4	265	2	0	NI	0	0	0	NI	0	0	0	NI	0	0	0	NI	0	0	0		2	0	NI	0	0	0	NI	0	0	0	NI	0	0	0		0	0	0		2	0	2
LS101	B005	2011-09-12	15	Flavio Alfaro	80	Las CaÃ±as	4	293	2	0	NI	0	0	0	NI	0	0	0	NI	0	0	0	NI	0	0	0		2	0	NI	0	0	0	NI	0	0	0	NI	0	0	0		0	0	0		1	3	0
LS112	B005	2011-09-12	15	Flavio Alfaro	80	Las CaÃ±as	4	289	2	0	NI	0	0	0	NI	0	0	0	NI	0	0	0	NI	0	0	0		2	0	NI	0	0	0	NI	0	0	0	NI	0	0	0		0	0	0		1	1	0
LS109	B005	2011-09-12	15	Flavio Alfaro	80	Las CaÃ±as	4	282	2	0	NI	0	0	0	NI	0	0	0	NI	0	0	0	NI	0	0	0		2	0	NI	0	0	0	NI	0	0	0	NI	0	0	0		0	0	0		2	0	2
LS301	B005	2011-09-12	15	Flavio Alfaro	80	Las CaÃ±as	4	309	2	0	NI	0	0	0	NI	0	0	0	NI	0	0	0	NI	0	0	0		2	0	NI	0	0	0	NI	0	0	0	NI	0	0	0		0	0	0		1	3	0
LS302	B005	2011-09-12	15	Flavio Alfaro	80	Las CaÃ±as	4	283	2	0	NI	0	0	0	NI	0	0	0	NI	0	0	0	NI	0	0	0		2	0	NI	0	0	0	NI	0	0	0	NI	0	0	0		0	0	0		1	2	0
LS204	B005	2011-09-12	15	Flavio Alfaro	80	Las CaÃ±as	4	278	2	0	NI	0	0	0	NI	0	0	0	NI	0	0	0	NI	0	0	0		2	0	NI	0	0	0	NI	0	0	0	NI	0	0	0		0	0	0		1	3	0
LS208	B005	2011-09-12	15	Flavio Alfaro	80	Las CaÃ±as	4	246	2	0	NI	0	0	0	NI	0	0	0	NI	0	0	0	NI	0	0	0		2	0	NI	0	0	0	NI	0	0	0	NI	0	0	0		0	0	0		1	3	0
LS105	B005	2011-09-12	15	Flavio Alfaro	80	Las CaÃ±as	4	275	2	0	NI	0	0	0	NI	0	0	0	NI	0	0	0	NI	0	0	0		2	0	NI	0	0	0	NI	0	0	0	NI	0	0	0		0	0	0		2	0	2
LS307	B005	2011-09-12	15	Flavio Alfaro	80	Las CaÃ±as	4	337	2	0	NI	0	0	0	NI	0	0	0	NI	0	0	0	NI	0	0	0		2	0	NI	0	0	0	NI	0	0	0	NI	0	0	0		0	0	0		1	3	0
LS111	B005	2011-09-12	15	Flavio Alfaro	80	Las CaÃ±as	4	264	2	0	NI	0	0	0	NI	0	0	0	NI	0	0	0	NI	0	0	0		2	0	NI	0	0	0	NI	0	0	0	NI	0	0	0		0	0	0		2	0	2
LS108	B005	2011-09-12	15	Flavio Alfaro	80	Las CaÃ±as	4	247	2	0	NI	0	0	0	NI	0	0	0	NI	0	0	0	NI	0	0	0		2	0	NI	0	0	0	NI	0	0	0	NI	0	0	0		0	0	0		1	1	0
LS104	B005	2011-09-12	15	Flavio Alfaro	80	Las CaÃ±as	4	278	2	0	NI	0	0	0	NI	0	0	0	NI	0	0	0	NI	0	0	0		2	0	NI	0	0	0	NI	0	0	0	NI	0	0	0		0	0	0		1	3	0
LS303	B005	2011-09-12	15	Flavio Alfaro	80	Las CaÃ±as	4	285	2	0	NI	0	0	0	NI	0	0	0	NI	0	0	0	NI	0	0	0		2	0	NI	0	0	0	NI	0	0	0	NI	0	0	0		0	0	0		1	1	0
LS304	B005	2011-09-12	15	Flavio Alfaro	80	Las CaÃ±as	4	279	2	0	NI	0	0	0	NI	0	0	0	NI	0	0	0	NI	0	0	0		2	0	NI	0	0	0	NI	0	0	0	NI	0	0	0		0	0	0		2	0	2
LS213	B005	2011-09-12	15	Flavio Alfaro	80	Las CaÃ±as	4	262	2	0	NI	0	0	0	NI	0	0	0	NI	0	0	0	NI	0	0	0		2	0	NI	0	0	0	NI	0	0	0	NI	0	0	0		0	0	0		1	12	1
LS107	B005	2011-09-12	15	Flavio Alfaro	80	Las CaÃ±as	4	258	2	0	NI	0	0	0	NI	0	0	0	NI	0	0	0	NI	0	0	0		2	0	NI	0	0	0	NI	0	0	0	NI	0	0	0		0	0	0		2	0	2
LS110	B005	2011-09-12	15	Flavio Alfaro	80	Las CaÃ±as	4	252	2	0	NI	0	0	0	NI	0	0	0	NI	0	0	0	NI	0	0	0		2	0	NI	0	0	0	NI	0	0	0	NI	0	0	0		0	0	0		1	1	0
LS214	B005	2011-09-12	15	Flavio Alfaro	80	Las CaÃ±as	4	246	2	0	NI	0	0	0	NI	0	0	0	NI	0	0	0	NI	0	0	0		2	0	NI	0	0	0	NI	0	0	0	NI	0	0	0		0	0	0		1	2	0
LS212	B005	2011-09-12	15	Flavio Alfaro	80	Las CaÃ±as	4	244	2	0	NI	0	0	0	NI	0	0	0	NI	0	0	0	NI	0	0	0		2	0	NI	0	0	0	NI	0	0	0	NI	0	0	0		0	0	0		1	12	1
LS312	B005	2011-09-12	15	Flavio Alfaro	80	Las CaÃ±as	4	251	2	0	NI	0	0	0	NI	0	0	0	NI	0	0	0	NI	0	0	0		2	0	NI	0	0	0	NI	0	0	0	NI	0	0	0		0	0	0		1	12	1
LS209	B005	2011-09-12	15	Flavio Alfaro	80	Las CaÃ±as	4	250	2	0	NI	0	0	0	NI	0	0	0	NI	0	0	0	NI	0	0	0		2	0	NI	0	0	0	NI	0	0	0	NI	0	0	0		0	0	0		1	4	0
XX203	B005	2011-08-29	15	Montecristi	84	Las Cruces	4	139	2	0	NI	0	0	0	NI	0	0	0	NI	0	0	0	NI	0	0	0		2	0	NI	0	0	0	NI	0	0	0	NI	0	0	0		0	0	0		1	24	1
XX103	B005	2011-08-29	15	Montecristi	84	Las Cruces	4	151	2	0	NI	0	0	0	NI	0	0	0	NI	0	0	0	NI	0	0	0		2	0	NI	0	0	0	NI	0	0	0	NI	0	0	0		0	0	0		1	12	1
XX201	B005	2011-08-29	15	Montecristi	84	Las Cruces	4	129	2	0	NI	0	0	0	NI	0	0	0	NI	0	0	0	NI	0	0	0		2	0	NI	0	0	0	NI	0	0	0	NI	0	0	0		0	0	0		2	0	2
XX301	B005	2011-08-29	15	Montecristi	84	Las Cruces	4	144	2	0	NI	0	0	0	NI	0	0	0	NI	0	0	0	NI	0	0	0		2	0	NI	0	0	0	NI	0	0	0	NI	0	0	0		0	0	0		2	0	2
XX101	B005	2011-08-29	15	Montecristi	84	Las Cruces	4	143	2	0	NI	0	0	0	NI	0	0	0	NI	0	0	0	NI	0	0	0		2	0	NI	0	0	0	NI	0	0	0	NI	0	0	0		0	0	0		2	0	2
XX102	B005	2011-08-29	15	Montecristi	84	Las Cruces	4	141	2	0	NI	0	0	0	NI	0	0	0	NI	0	0	0	NI	0	0	0		2	0	NI	0	0	0	NI	0	0	0	NI	0	0	0		0	0	0		1	12	1
XX106	B005	2011-08-29	15	Montecristi	84	Las Cruces	4	142	2	0	NI	0	0	0	NI	0	0	0	NI	0	0	0	NI	0	0	0		2	0	NI	0	0	0	NI	0	0	0	NI	0	0	0		0	0	0		1	3	0
XX202	B005	2011-08-29	15	Montecristi	84	Las Cruces	4	132	2	0	NI	0	0	0	NI	0	0	0	NI	0	0	0	NI	0	0	0		2	0	NI	0	0	0	NI	0	0	0	NI	0	0	0		0	0	0		2	0	2
XX205	B005	2011-08-29	15	Montecristi	84	Las Cruces	4	132	2	0	NI	0	0	0	NI	0	0	0	NI	0	0	0	NI	0	0	0		2	0	NI	0	0	0	NI	0	0	0	NI	0	0	0		0	0	0		2	0	2
TZ212	B005	2011-09-01	15	Portoviejo	85	Las Lozas	4	464	2	0	NI	0	0	0	NI	0	0	0	NI	0	0	0	NI	0	0	0		2	0	NI	0	0	0	NI	0	0	0	NI	0	0	0		0	0	0		1	36	1
TZ203	B005	2011-09-01	15	Portoviejo	85	Las Lozas Adentro	4	449	2	0	NI	0	0	0	NI	0	0	0	NI	0	0	0	NI	0	0	0		2	0	NI	0	0	0	NI	0	0	0	NI	0	0	0		0	0	0		1	4	0
TZ311	B005	2011-09-01	15	Portoviejo	85	Las Lozas Adentro	4	469	2	0	NI	0	0	0	NI	0	0	0	NI	0	0	0	NI	0	0	0		2	0	NI	0	0	0	NI	0	0	0	NI	0	0	0		0	0	0		2	0	2
TZ205	B005	2011-09-01	15	Portoviejo	85	Las Lozas Adentro	4	435	2	0	NI	0	0	0	NI	0	0	0	NI	0	0	0	NI	0	0	0		2	0	NI	0	0	0	NI	0	0	0	NI	0	0	0		0	0	0		1	2	0
TZ109	B005	2011-09-01	15	Portoviejo	85	Las Lozas Adentro	4	458	2	0	NI	0	0	0	NI	0	0	0	NI	0	0	0	NI	0	0	0		2	0	NI	0	0	0	NI	0	0	0	NI	0	0	0		0	0	0		1	120	1
TZ111	B005	2011-09-01	15	Portoviejo	85	Las Lozas Adentro	4	459	2	0	NI	0	0	0	NI	0	0	0	NI	0	0	0	NI	0	0	0		2	0	NI	0	0	0	NI	0	0	0	NI	0	0	0		0	0	0		2	0	2
TZ303	B005	2011-09-01	15	Portoviejo	85	Las Lozas Adentro	4	472	2	0	NI	0	0	0	NI	0	0	0	NI	0	0	0	NI	0	0	0		2	0	NI	0	0	0	NI	0	0	0	NI	0	0	0		0	0	0		1	3	0
TZ312	B005	2011-09-01	15	Portoviejo	85	Las Lozas Adentro	4	456	2	0	NI	0	0	0	NI	0	0	0	NI	0	0	0	NI	0	0	0		2	0	NI	0	0	0	NI	0	0	0	NI	0	0	0		0	0	0		1	1	0
TZ204	B005	2011-09-01	15	Portoviejo	85	Las Lozas Adentro	4	449	2	0	NI	0	0	0	NI	0	0	0	NI	0	0	0	NI	0	0	0		2	0	NI	0	0	0	NI	0	0	0	NI	0	0	0		0	0	0		1	7	0
TZ106	B005	2011-09-01	15	Portoviejo	85	Las Lozas Adentro	4	470	2	0	NI	0	0	0	NI	0	0	0	NI	0	0	0	NI	0	0	0		2	0	NI	0	0	0	NI	0	0	0	NI	0	0	0		0	0	0		2	0	2
TZ102	B005	2011-09-01	15	Portoviejo	85	Las Lozas Adentro	4	470	2	0	NI	0	0	0	NI	0	0	0	NI	0	0	0	NI	0	0	0		2	0	NI	0	0	0	NI	0	0	0	NI	0	0	0		0	0	0		2	0	2
TZ306	B005	2011-09-01	15	Portoviejo	85	Las Lozas Adentro	4	450	2	0	NI	0	0	0	NI	0	0	0	NI	0	0	0	NI	0	0	0		2	0	NI	0	0	0	NI	0	0	0	NI	0	0	0		0	0	0		1	8	0
TZ302	B005	2011-09-01	15	Portoviejo	85	Las Lozas Adentro	4	463	2	0	NI	0	0	0	NI	0	0	0	NI	0	0	0	NI	0	0	0		2	0	NI	0	0	0	NI	0	0	0	NI	0	0	0		0	0	0		2	0	2
TZ206	B005	2011-09-01	15	Portoviejo	85	Las Lozas Adentro	4	449	2	0	NI	0	0	0	NI	0	0	0	NI	0	0	0	NI	0	0	0		2	0	NI	0	0	0	NI	0	0	0	NI	0	0	0		0	0	0		1	3	0
TZ112	B005	2011-09-01	15	Portoviejo	85	Las Lozas Adentro	4	457	2	0	NI	0	0	0	NI	0	0	0	NI	0	0	0	NI	0	0	0		2	0	NI	0	0	0	NI	0	0	0	NI	0	0	0		0	0	0		2	0	2
TZ104	B005	2011-09-01	15	Portoviejo	85	Las Lozas Adentro	4	476	2	0	NI	0	0	0	NI	0	0	0	NI	0	0	0	NI	0	0	0		2	0	NI	0	0	0	NI	0	0	0	NI	0	0	0		0	0	0		2	0	2
TZ105	B005	2011-09-01	15	Portoviejo	85	Las Lozas Adentro	4	454	2	0	NI	0	0	0	NI	0	0	0	NI	0	0	0	NI	0	0	0		2	0	NI	0	0	0	NI	0	0	0	NI	0	0	0		0	0	0		1	48	1
TZ202	B005	2011-09-01	15	Portoviejo	85	Las Lozas Adentro	4	459	2	0	NI	0	0	0	NI	0	0	0	NI	0	0	0	NI	0	0	0		2	0	NI	0	0	0	NI	0	0	0	NI	0	0	0		0	0	0		2	0	2
TZ301	B005	2011-09-01	15	Portoviejo	85	Las Lozas Adentro	4	463	2	0	NI	0	0	0	NI	0	0	0	NI	0	0	0	NI	0	0	0		2	0	NI	0	0	0	NI	0	0	0	NI	0	0	0		0	0	0		1	12	1
TZ101	B005	2011-09-01	15	Portoviejo	85	Las Lozas Adentro	4	478	2	0	NI	0	0	0	NI	0	0	0	NI	0	0	0	NI	0	0	0		2	0	NI	0	0	0	NI	0	0	0	NI	0	0	0		0	0	0		2	0	2
TZ110	B005	2011-09-01	15	Portoviejo	85	Las Lozas Adentro	4	447	2	0	NI	0	0	0	NI	0	0	0	NI	0	0	0	NI	0	0	0		2	0	NI	0	0	0	NI	0	0	0	NI	0	0	0		0	0	0		1	12	1
TZ308	B005	2011-09-01	15	Portoviejo	85	Las Lozas Adentro	4	453	2	0	NI	0	0	0	NI	0	0	0	NI	0	0	0	NI	0	0	0		2	0	NI	0	0	0	NI	0	0	0	NI	0	0	0		0	0	0		2	0	2
TZ207	B005	2011-09-01	15	Portoviejo	85	Las Lozas Adentro	4	454	2	0	NI	0	0	0	NI	0	0	0	NI	0	0	0	NI	0	0	0		2	0	NI	0	0	0	NI	0	0	0	NI	0	0	0		0	0	0		1	6	0
TZ201	B005	2011-09-01	15	Portoviejo	85	Las Lozas Adentro	4	465	2	0	NI	0	0	0	NI	0	0	0	NI	0	0	0	NI	0	0	0		2	0	NI	0	0	0	NI	0	0	0	NI	0	0	0		0	0	0		1	1	0
TZ108	B005	2011-09-01	15	Portoviejo	85	Las Lozas Adentro	4	448	2	0	NI	0	0	0	NI	0	0	0	NI	0	0	0	NI	0	0	0		2	0	NI	0	0	0	NI	0	0	0	NI	0	0	0		0	0	0		1	12	1
LP308	B005	2011-09-07	15	Pajan	83	Limon de Procel	4	212	2	0	NI	0	0	0	NI	0	0	0	NI	0	0	0	NI	0	0	0		2	0	NI	0	0	0	NI	0	0	0	NI	0	0	0		0	0	0		1	6	0
LP108	B005	2011-09-07	15	Pajan	83	Limon de Procel	4	253	2	0	NI	0	0	0	NI	0	0	0	NI	0	0	0	NI	0	0	0		2	0	NI	0	0	0	NI	0	0	0	NI	0	0	0		0	0	0		1	3	0
LP102	B005	2011-09-07	15	Pajan	83	Limon de Procel	4	145	2	0	NI	0	0	0	NI	0	0	0	NI	0	0	0	NI	0	0	0		2	0	NI	0	0	0	NI	0	0	0	NI	0	0	0		0	0	0		1	6	0
LP301	B005	2011-09-07	15	Pajan	83	Limon de Procel	4	252	2	0	NI	0	0	0	NI	0	0	0	NI	0	0	0	NI	0	0	0		2	0	NI	0	0	0	NI	0	0	0	NI	0	0	0		0	0	0		2	0	2
LP103	B005	2011-09-07	15	Pajan	83	Limon de Procel	4	767	2	0	NI	0	0	0	NI	0	0	0	NI	0	0	0	NI	0	0	0		2	0	NI	0	0	0	NI	0	0	0	NI	0	0	0		0	0	0		1	1	0
LP104	B005	2011-09-07	15	Pajan	83	Limon de Procel	4	172	2	0	NI	0	0	0	NI	0	0	0	NI	0	0	0	NI	0	0	0		2	0	NI	0	0	0	NI	0	0	0	NI	0	0	0		0	0	0		1	2	0
LP213	B005	2011-09-07	15	Pajan	83	Limon de Procel	4	244	2	0	NI	0	0	0	NI	0	0	0	NI	0	0	0	NI	0	0	0		2	0	NI	0	0	0	NI	0	0	0	NI	0	0	0		0	0	0		2	0	2
LP305	B005	2011-09-07	15	Pajan	83	Limon de Procel	4	254	2	0	NI	0	0	0	NI	0	0	0	NI	0	0	0	NI	0	0	0		2	0	NI	0	0	0	NI	0	0	0	NI	0	0	0		0	0	0		2	0	2
LP107	B005	2011-09-07	15	Pajan	83	Limon de Procel	4	247	2	0	NI	0	0	0	NI	0	0	0	NI	0	0	0	NI	0	0	0		2	0	NI	0	0	0	NI	0	0	0	NI	0	0	0		0	0	0		1	60	1
LP307	B005	2011-09-07	15	Pajan	83	Limon de Procel	4	239	2	0	NI	0	0	0	NI	0	0	0	NI	0	0	0	NI	0	0	0		2	0	NI	0	0	0	NI	0	0	0	NI	0	0	0		0	0	0		2	0	2
LP303	B005	2011-09-07	15	Pajan	83	Limon de Procel	4	252	2	0	NI	0	0	0	NI	0	0	0	NI	0	0	0	NI	0	0	0		2	0	NI	0	0	0	NI	0	0	0	NI	0	0	0		0	0	0		1	12	1
LP101	B005	2011-09-07	15	Pajan	83	Limon de Procel	4	173	2	0	NI	0	0	0	NI	0	0	0	NI	0	0	0	NI	0	0	0		2	0	NI	0	0	0	NI	0	0	0	NI	0	0	0		0	0	0		1	7	0
LP302	B005	2011-09-07	15	Pajan	83	Limon de Procel	4	234	2	0	NI	0	0	0	NI	0	0	0	NI	0	0	0	NI	0	0	0		2	0	NI	0	0	0	NI	0	0	0	NI	0	0	0		0	0	0		1	1	0
LP105	B005	2011-09-07	15	Pajan	83	Limon de Procel	4	181	2	0	NI	0	0	0	NI	0	0	0	NI	0	0	0	NI	0	0	0		2	0	NI	0	0	0	NI	0	0	0	NI	0	0	0		0	0	0		1	2	0
LP211	B005	2011-09-07	15	Pajan	83	Limon de Procel	4	253	2	0	NI	0	0	0	NI	0	0	0	NI	0	0	0	NI	0	0	0		2	0	NI	0	0	0	NI	0	0	0	NI	0	0	0		0	0	0		1	5	0
LP204	B005	2011-09-07	15	Pajan	83	Limon de Procel	4	245	2	0	NI	0	0	0	NI	0	0	0	NI	0	0	0	NI	0	0	0		2	0	NI	0	0	0	NI	0	0	0	NI	0	0	0		0	0	0		1	12	1
LP106	B005	2011-09-07	15	Pajan	83	Limon de Procel	4	209	2	0	NI	0	0	0	NI	0	0	0	NI	0	0	0	NI	0	0	0		2	0	NI	0	0	0	NI	0	0	0	NI	0	0	0		0	0	0		2	0	2
LP208	B005	2011-09-07	15	Pajan	83	Limon de Procel	4	245	2	0	NI	0	0	0	NI	0	0	0	NI	0	0	0	NI	0	0	0		2	0	NI	0	0	0	NI	0	0	0	NI	0	0	0		0	0	0		2	0	2
LP207	B005	2011-09-07	15	Pajan	83	Limon de Procel	4	249	2	0	NI	0	0	0	NI	0	0	0	NI	0	0	0	NI	0	0	0		2	0	NI	0	0	0	NI	0	0	0	NI	0	0	0		0	0	0		1	6	0
LP201	B005	2011-09-07	15	Pajan	83	Limon de Procel	4	236	2	0	NI	0	0	0	NI	0	0	0	NI	0	0	0	NI	0	0	0		2	0	NI	0	0	0	NI	0	0	0	NI	0	0	0		0	0	0		2	0	2
MI202	B001	2009-10-19	15	Junin	31	Moralito	4	61	2	0	NI	0	0	0	NI	0	0	0	NI	0	0	0	NI	0	0	0		2	0	NI	0	0	0	NI	0	0	0	NI	0	0	0		0	0	0		1	2	0
MI104	B001	2009-10-19	15	Junin	31	Moralito	4	57	2	0	NI	0	0	0	NI	0	0	0	NI	0	0	0	NI	0	0	0		2	0	NI	0	0	0	NI	0	0	0	NI	0	0	0		0	0	0		2	0	2
MI103	B001	2009-10-19	15	Junin	31	Moralito	4	57	2	0	NI	0	0	0	NI	0	0	0	NI	0	0	0	NI	0	0	0		2	0	NI	0	0	0	NI	0	0	0	NI	0	0	0		0	0	0		2	0	2
MI307	B001	2009-10-19	15	Junin	31	Moralito	4	61	2	0	NI	0	0	0	NI	0	0	0	NI	0	0	0	NI	0	0	0		2	0	NI	0	0	0	NI	0	0	0	NI	0	0	0		0	0	0		2	0	2
MI203	B001	2009-10-19	15	Junin	31	Moralito	4	60	2	0	NI	0	0	0	NI	0	0	0	NI	0	0	0	NI	0	0	0		2	0	NI	0	0	0	NI	0	0	0	NI	0	0	0		0	0	0		1	12	1
MI101	B001	2009-10-19	15	Junin	31	Moralito	4	63	2	0	NI	0	0	0	NI	0	0	0	NI	0	0	0	NI	0	0	0		2	0	NI	0	0	0	NI	0	0	0	NI	0	0	0		0	0	0		2	0	2
MI308	B001	2009-10-19	15	Junin	31	Moralito	4	57	2	0	NI	0	0	0	NI	0	0	0	NI	0	0	0	NI	0	0	0		2	0	NI	0	0	0	NI	0	0	0	NI	0	0	0		0	0	0		1	3	0
MI107	B001	2009-10-19	15	Junin	31	Moralito	4	62	2	0	NI	0	0	0	NI	0	0	0	NI	0	0	0	NI	0	0	0		2	0	NI	0	0	0	NI	0	0	0	NI	0	0	0		0	0	0		2	0	2
MI205	B001	2009-10-19	15	Junin	31	Moralito	4	60	2	0	NI	0	0	0	NI	0	0	0	NI	0	0	0	NI	0	0	0		2	0	NI	0	0	0	NI	0	0	0	NI	0	0	0		0	0	0		1	1	0
MI102	B001	2009-10-19	15	Junin	31	Moralito	4	50	2	0	NI	0	0	0	NI	0	0	0	NI	0	0	0	NI	0	0	0		2	0	NI	0	0	0	NI	0	0	0	NI	0	0	0		0	0	0		2	0	2
MI206	B001	2009-10-19	15	Junin	31	Moralito	4	58	2	0	NI	0	0	0	NI	0	0	0	NI	0	0	0	NI	0	0	0		2	0	NI	0	0	0	NI	0	0	0	NI	0	0	0		0	0	0		2	0	2
MI207	B001	2009-10-19	15	Junin	31	Moralito	4	53	2	0	NI	0	0	0	NI	0	0	0	NI	0	0	0	NI	0	0	0		2	0	NI	0	0	0	NI	0	0	0	NI	0	0	0		0	0	0		2	0	2
MI106	B001	2009-10-19	15	Junin	31	Moralito	4	68	2	0	NI	0	0	0	NI	0	0	0	NI	0	0	0	NI	0	0	0		2	0	NI	0	0	0	NI	0	0	0	NI	0	0	0		0	0	0		2	0	2
MI209	B001	2009-10-19	15	Junin	31	Moralito	4	74	2	0	NI	0	0	0	NI	0	0	0	NI	0	0	0	NI	0	0	0		2	0	NI	0	0	0	NI	0	0	0	NI	0	0	0		0	0	0		2	0	2
MI208	B001	2009-10-19	15	Junin	31	Moralito	4	61	2	0	NI	0	0	0	NI	0	0	0	NI	0	0	0	NI	0	0	0		2	0	NI	0	0	0	NI	0	0	0	NI	0	0	0		0	0	0		1	1	0
MI301	B001	2009-10-19	15	Junin	31	Moralito	4	61	2	0	NI	0	0	0	NI	0	0	0	NI	0	0	0	NI	0	0	0		2	0	NI	0	0	0	NI	0	0	0	NI	0	0	0		0	0	0		1	10	0
MI105	B001	2009-10-19	15	Junin	31	Moralito	4	56	2	0	NI	0	0	0	NI	0	0	0	NI	0	0	0	NI	0	0	0		2	0	NI	0	0	0	NI	0	0	0	NI	0	0	0		0	0	0		2	0	2
MI210	B001	2009-10-19	15	Junin	31	Moralito	4	64	2	0	NI	0	0	0	NI	0	0	0	NI	0	0	0	NI	0	0	0		2	0	NI	0	0	0	NI	0	0	0	NI	0	0	0		0	0	0		1	2	0
LL203	B005	2011-09-05	15	Jipijapa	86	Palmital	4	736	2	0	NI	0	0	0	NI	0	0	0	NI	0	0	0	NI	0	0	0		2	0	NI	0	0	0	NI	0	0	0	NI	0	0	0		0	0	0		2	0	2
LL205	B005	2011-09-05	15	Jipijapa	86	Palmital	4	677	2	0	NI	0	0	0	NI	0	0	0	NI	0	0	0	NI	0	0	0		2	0	NI	0	0	0	NI	0	0	0	NI	0	0	0		0	0	0		2	0	2
LL105	B005	2011-09-05	15	Jipijapa	86	Palmital	4	680	2	0	NI	0	0	0	NI	0	0	0	NI	0	0	0	NI	0	0	0		2	0	NI	0	0	0	NI	0	0	0	NI	0	0	0		0	0	0		2	0	2
LL202	B005	2011-09-05	15	Jipijapa	86	Palmital	4	753	2	0	NI	0	0	0	NI	0	0	0	NI	0	0	0	NI	0	0	0		2	0	NI	0	0	0	NI	0	0	0	NI	0	0	0		0	0	0		2	0	2
LL111	B005	2011-09-05	15	Jipijapa	86	Palmital	4	674	2	0	NI	0	0	0	NI	0	0	0	NI	0	0	0	NI	0	0	0		2	0	NI	0	0	0	NI	0	0	0	NI	0	0	0		0	0	0		2	0	2
LL110	B005	2011-09-05	15	Jipijapa	86	Palmital	4	687	2	0	NI	0	0	0	NI	0	0	0	NI	0	0	0	NI	0	0	0		2	0	NI	0	0	0	NI	0	0	0	NI	0	0	0		0	0	0		2	0	2
LL303	B005	2011-09-05	15	Jipijapa	86	Palmital	4	664	2	0	NI	0	0	0	NI	0	0	0	NI	0	0	0	NI	0	0	0		2	0	NI	0	0	0	NI	0	0	0	NI	0	0	0		0	0	0		2	0	2
LL102	B005	2011-09-05	15	Jipijapa	86	Palmital	4	713	2	0	NI	0	0	0	NI	0	0	0	NI	0	0	0	NI	0	0	0		2	0	NI	0	0	0	NI	0	0	0	NI	0	0	0		0	0	0		2	0	2
LL204	B005	2011-09-05	15	Jipijapa	86	Palmital	4	681	2	0	NI	0	0	0	NI	0	0	0	NI	0	0	0	NI	0	0	0		2	0	NI	0	0	0	NI	0	0	0	NI	0	0	0		0	0	0		2	0	2
LL208	B005	2011-09-05	15	Jipijapa	86	Palmital	4	673	2	0	NI	0	0	0	NI	0	0	0	NI	0	0	0	NI	0	0	0		2	0	NI	0	0	0	NI	0	0	0	NI	0	0	0		0	0	0		1	12	1
LL206	B005	2011-09-05	15	Jipijapa	86	Palmital	4	674	2	0	NI	0	0	0	NI	0	0	0	NI	0	0	0	NI	0	0	0		2	0	NI	0	0	0	NI	0	0	0	NI	0	0	0		0	0	0		2	0	2
LL109	B005	2011-09-05	15	Jipijapa	86	Palmital	4	689	2	0	NI	0	0	0	NI	0	0	0	NI	0	0	0	NI	0	0	0		2	0	NI	0	0	0	NI	0	0	0	NI	0	0	0		0	0	0		2	0	2
PP302	B005	2011-09-06	15	Jipijapa	87	Pepa de Uso	4	430	2	0	NI	0	0	0	NI	0	0	0	NI	0	0	0	NI	0	0	0		2	0	NI	0	0	0	NI	0	0	0	NI	0	0	0		0	0	0		1	10	0
PP104	B005	2011-09-06	15	Jipijapa	87	Pepa de Uso	4	401	2	0	NI	0	0	0	NI	0	0	0	NI	0	0	0	NI	0	0	0		2	0	NI	0	0	0	NI	0	0	0	NI	0	0	0		0	0	0		2	0	2
PP202	B005	2011-09-06	15	Jipijapa	87	Pepa de Uso	4	399	2	0	NI	0	0	0	NI	0	0	0	NI	0	0	0	NI	0	0	0		2	0	NI	0	0	0	NI	0	0	0	NI	0	0	0		0	0	0		2	0	2
PP301	B005	2011-09-06	15	Jipijapa	87	Pepa de Uso	4	433	2	0	NI	0	0	0	NI	0	0	0	NI	0	0	0	NI	0	0	0		2	0	NI	0	0	0	NI	0	0	0	NI	0	0	0		0	0	0		2	0	2
PP307	B005	2011-09-06	15	Jipijapa	87	Pepa de Uso	4	422	2	0	NI	0	0	0	NI	0	0	0	NI	0	0	0	NI	0	0	0		2	0	NI	0	0	0	NI	0	0	0	NI	0	0	0		0	0	0		2	0	2
PP207	B005	2011-09-06	15	Jipijapa	87	Pepa de Uso	4	398	2	0	NI	0	0	0	NI	0	0	0	NI	0	0	0	NI	0	0	0		2	0	NI	0	0	0	NI	0	0	0	NI	0	0	0		0	0	0		2	0	2
PP201	B005	2011-09-06	15	Jipijapa	87	Pepa de Uso	4	392	2	0	NI	0	0	0	NI	0	0	0	NI	0	0	0	NI	0	0	0		2	0	NI	0	0	0	NI	0	0	0	NI	0	0	0		0	0	0		1	24	1
PP109	B005	2011-09-06	15	Jipijapa	87	Pepa de Uso	4	404	2	0	NI	0	0	0	NI	0	0	0	NI	0	0	0	NI	0	0	0		2	0	NI	0	0	0	NI	0	0	0	NI	0	0	0		0	0	0		2	0	2
PP108	B005	2011-09-06	15	Jipijapa	87	Pepa de Uso	4	402	2	0	NI	0	0	0	NI	0	0	0	NI	0	0	0	NI	0	0	0		2	0	NI	0	0	0	NI	0	0	0	NI	0	0	0		0	0	0		1	24	1
PP306	B005	2011-09-06	15	Jipijapa	87	Pepa de Uso	4	407	2	0	NI	0	0	0	NI	0	0	0	NI	0	0	0	NI	0	0	0		2	0	NI	0	0	0	NI	0	0	0	NI	0	0	0		0	0	0		1	1	0
PP210	B005	2011-09-06	15	Jipijapa	87	Pepa de Uso	4	405	2	0	NI	0	0	0	NI	0	0	0	NI	0	0	0	NI	0	0	0		2	0	NI	0	0	0	NI	0	0	0	NI	0	0	0		0	0	0		2	0	2
PP305	B005	2011-09-06	15	Jipijapa	87	Pepa de Uso	4	393	2	0	NI	0	0	0	NI	0	0	0	NI	0	0	0	NI	0	0	0		2	0	NI	0	0	0	NI	0	0	0	NI	0	0	0		0	0	0		2	0	2
PP107	B005	2011-09-06	15	Jipijapa	87	Pepa de Uso	4	398	2	0	NI	0	0	0	NI	0	0	0	NI	0	0	0	NI	0	0	0		2	0	NI	0	0	0	NI	0	0	0	NI	0	0	0		0	0	0		2	0	2
PP308	B005	2011-09-06	15	Jipijapa	87	Pepa de Uso	4	430	2	0	NI	0	0	0	NI	0	0	0	NI	0	0	0	NI	0	0	0		2	0	NI	0	0	0	NI	0	0	0	NI	0	0	0		0	0	0		1	1	0
PP105	B005	2011-09-06	15	Jipijapa	87	Pepa de Uso	4	398	2	0	NI	0	0	0	NI	0	0	0	NI	0	0	0	NI	0	0	0		2	0	NI	0	0	0	NI	0	0	0	NI	0	0	0		0	0	0		2	0	2
PP209	B005	2011-09-06	15	Jipijapa	87	Pepa de Uso	4	398	2	0	NI	0	0	0	NI	0	0	0	NI	0	0	0	NI	0	0	0		2	0	NI	0	0	0	NI	0	0	0	NI	0	0	0		0	0	0		2	0	2
PP204	B005	2011-09-06	15	Jipijapa	87	Pepa de Uso	4	395	2	0	NI	0	0	0	NI	0	0	0	NI	0	0	0	NI	0	0	0		2	0	NI	0	0	0	NI	0	0	0	NI	0	0	0		0	0	0		1	2	0
PP303	B005	2011-09-06	15	Jipijapa	87	Pepa de Uso	4	428	2	0	NI	0	0	0	NI	0	0	0	NI	0	0	0	NI	0	0	0		2	0	NI	0	0	0	NI	0	0	0	NI	0	0	0		0	0	0		2	0	2
PP103	B005	2011-09-06	15	Jipijapa	87	Pepa de uso	4	407	2	0	NI	0	0	0	NI	0	0	0	NI	0	0	0	NI	0	0	0		2	0	NI	0	0	0	NI	0	0	0	NI	0	0	0		0	0	0		2	0	2
PY103	B002	2010-02-24	15	Jama	38	Punta Larga	4	69	2	0	NI	0	0	0	NI	0	0	0	NI	0	0	0	NI	0	0	0		2	0	NI	0	0	0	NI	0	0	0	NI	0	0	0		0	0	0		1	1	0
IB205	B005	2011-09-09	15	Puerto Lopez	88	Rio Blanco	4	165	2	0	NI	0	0	0	NI	0	0	0	NI	0	0	0	NI	0	0	0		2	0	NI	0	0	0	NI	0	0	0	NI	0	0	0		0	0	0		1	6	0
IB202	B005	2011-09-09	15	Puerto Lopez	88	Rio Blanco	4	165	2	0	NI	0	0	0	NI	0	0	0	NI	0	0	0	NI	0	0	0		2	0	NI	0	0	0	NI	0	0	0	NI	0	0	0		0	0	0		2	0	2
IB108	B005	2011-09-09	15	Puerto Lopez	88	Rio Blanco	4	172	2	0	NI	0	0	0	NI	0	0	0	NI	0	0	0	NI	0	0	0		2	0	NI	0	0	0	NI	0	0	0	NI	0	0	0		0	0	0		1	3	0
IB310	B005	2011-09-09	15	Puerto Lopez	88	Rio Blanco	4	48	2	0	NI	0	0	0	NI	0	0	0	NI	0	0	0	NI	0	0	0		2	0	NI	0	0	0	NI	0	0	0	NI	0	0	0		0	0	0		1	24	1
IB105	B005	2011-09-09	15	Puerto Lopez	88	Rio Blanco	4	169	2	0	NI	0	0	0	NI	0	0	0	NI	0	0	0	NI	0	0	0		2	0	NI	0	0	0	NI	0	0	0	NI	0	0	0		0	0	0		2	0	2
IB305	B005	2011-09-09	15	Puerto Lopez	88	Rio Blanco	4	152	2	0	NI	0	0	0	NI	0	0	0	NI	0	0	0	NI	0	0	0		2	0	NI	0	0	0	NI	0	0	0	NI	0	0	0		0	0	0		2	0	2
IB109	B005	2011-09-09	15	Puerto Lopez	88	Rio Blanco	4	171	2	0	NI	0	0	0	NI	0	0	0	NI	0	0	0	NI	0	0	0		2	0	NI	0	0	0	NI	0	0	0	NI	0	0	0		0	0	0		2	0	2
IB201	B005	2011-09-09	15	Puerto Lopez	88	Rio Blanco	4	165	2	0	NI	0	0	0	NI	0	0	0	NI	0	0	0	NI	0	0	0		2	0	NI	0	0	0	NI	0	0	0	NI	0	0	0		0	0	0		2	0	2
IB311	B005	2011-09-09	15	Puerto Lopez	88	Rio Blanco	4	163	2	0	NI	0	0	0	NI	0	0	0	NI	0	0	0	NI	0	0	0		2	0	NI	0	0	0	NI	0	0	0	NI	0	0	0		0	0	0		1	1	0
IB206	B005	2011-09-09	15	Puerto Lopez	88	Rio Blanco	4	169	2	0	NI	0	0	0	NI	0	0	0	NI	0	0	0	NI	0	0	0		2	0	NI	0	0	0	NI	0	0	0	NI	0	0	0		0	0	0		2	0	2
IB102	B005	2011-09-09	15	Puerto Lopez	88	Rio Blanco	4	171	2	0	NI	0	0	0	NI	0	0	0	NI	0	0	0	NI	0	0	0		2	0	NI	0	0	0	NI	0	0	0	NI	0	0	0		0	0	0		2	0	2
IB107	B005	2011-09-09	15	Puerto Lopez	88	Rio Blanco	4	182	2	0	NI	0	0	0	NI	0	0	0	NI	0	0	0	NI	0	0	0		2	0	NI	0	0	0	NI	0	0	0	NI	0	0	0		0	0	0		2	0	2
IB306	B005	2011-09-09	15	Puerto Lopez	88	Rio Blanco	4	155	2	0	NI	0	0	0	NI	0	0	0	NI	0	0	0	NI	0	0	0		2	0	NI	0	0	0	NI	0	0	0	NI	0	0	0		0	0	0		2	0	2
IB304	B005	2011-09-09	15	Puerto Lopez	88	Rio Blanco	4	167	2	0	NI	0	0	0	NI	0	0	0	NI	0	0	0	NI	0	0	0		2	0	NI	0	0	0	NI	0	0	0	NI	0	0	0		0	0	0		2	0	2
IB207	B005	2011-09-09	15	Puerto Lopez	88	Rio Blanco	4	161	2	0	NI	0	0	0	NI	0	0	0	NI	0	0	0	NI	0	0	0		2	0	NI	0	0	0	NI	0	0	0	NI	0	0	0		0	0	0		2	0	2
IB309	B005	2011-09-09	15	Puerto Lopez	88	Rio Blanco	4	160	2	0	NI	0	0	0	NI	0	0	0	NI	0	0	0	NI	0	0	0		2	0	NI	0	0	0	NI	0	0	0	NI	0	0	0		0	0	0		2	0	2
IB203	B005	2011-09-09	15	Puerto Lopez	88	Rio Blanco	4	166	2	0	NI	0	0	0	NI	0	0	0	NI	0	0	0	NI	0	0	0		2	0	NI	0	0	0	NI	0	0	0	NI	0	0	0		0	0	0		2	0	2
IB210	B005	2011-09-09	15	Puerto Lopez	88	Rio Blanco	4	171	2	0	NI	0	0	0	NI	0	0	0	NI	0	0	0	NI	0	0	0		2	0	NI	0	0	0	NI	0	0	0	NI	0	0	0		0	0	0		2	0	2
IB212	B005	2011-09-09	15	Puerto Lopez	88	Rio Blanco	4	162	2	0	NI	0	0	0	NI	0	0	0	NI	0	0	0	NI	0	0	0		2	0	NI	0	0	0	NI	0	0	0	NI	0	0	0		0	0	0		2	0	2
IB103	B005	2011-09-09	15	Puerto Lopez	88	Rio Blanco	4	188	2	0	NI	0	0	0	NI	0	0	0	NI	0	0	0	NI	0	0	0		2	0	NI	0	0	0	NI	0	0	0	NI	0	0	0		0	0	0		2	0	2
RC602	B001	2010-01-27	15	San Vicente	39	Rio Canoa	4	104	2	0	NI	0	0	0	NI	0	0	0	NI	0	0	0	NI	0	0	0		2	0	NI	0	0	0	NI	0	0	0	NI	0	0	0		0	0	0		1	2	0
RC804	B001	2010-02-27	15	San Vicente	39	Rio Canoa	4	103	2	0	NI	0	0	0	NI	0	0	0	NI	0	0	0	NI	0	0	0		2	0	NI	0	0	0	NI	0	0	0	NI	0	0	0		0	0	0		1	2	0
RC402	B001	2010-02-27	15	San Vicente	39	Rio Canoa	4	127	2	0	NI	0	0	0	NI	0	0	0	NI	0	0	0	NI	0	0	0		2	0	NI	0	0	0	NI	0	0	0	NI	0	0	0		0	0	0		2	0	2
RC701	B001	2010-02-27	15	San Vicente	39	Rio Canoa	4	130	2	0	NI	0	0	0	NI	0	0	0	NI	0	0	0	NI	0	0	0		2	0	NI	0	0	0	NI	0	0	0	NI	0	0	0		0	0	0		1	2	0
RC703	B001	2010-02-27	15	San Vicente	39	Rio Canoa	4	120	2	0	NI	0	0	0	NI	0	0	0	NI	0	0	0	NI	0	0	0		2	0	NI	0	0	0	NI	0	0	0	NI	0	0	0		0	0	0		1	3	0
RC802	B001	2010-02-27	15	San Vicente	39	Rio Canoa	4	140	2	0	NI	0	0	0	NI	0	0	0	NI	0	0	0	NI	0	0	0		2	0	NI	0	0	0	NI	0	0	0	NI	0	0	0		0	0	0		1	12	1
RC803	B001	2010-02-27	15	San Vicente	39	Rio Canoa	4	143	2	0	NI	0	0	0	NI	0	0	0	NI	0	0	0	NI	0	0	0		2	0	NI	0	0	0	NI	0	0	0	NI	0	0	0		0	0	0		2	0	2
RC403	B001	2010-02-27	15	San Vicente	39	Rio Canoa	4	145	2	0	NI	0	0	0	NI	0	0	0	NI	0	0	0	NI	0	0	0		2	0	NI	0	0	0	NI	0	0	0	NI	0	0	0		0	0	0		2	0	2
RC501	B001	2010-02-27	15	San Vicente	39	Rio Canoa	4	76	2	0	NI	0	0	0	NI	0	0	0	NI	0	0	0	NI	0	0	0		2	0	NI	0	0	0	NI	0	0	0	NI	0	0	0		0	0	0		2	0	2
FN218	B001	2013-07-02	15	FN218	42	San Francisco	4	370	2	0	NI	0	0	0	NI	0	0	0	NI	0	0	0	NI	0	0	0		2	0	NI	0	0	0	NI	0	0	0	NI	0	0	0		0	0	0		1	12	1
RM125	B001	2009-10-28	15	Sucre	44	San Ramon	4	84	2	0	NI	0	0	0	NI	0	0	0	NI	0	0	0	NI	0	0	0		2	0	NI	0	0	0	NI	0	0	0	NI	0	0	0		0	0	0		2	0	2
RM219	B001	2009-10-28	15	Sucre	44	San Ramon	4	87	2	0	NI	0	0	0	NI	0	0	0	NI	0	0	0	NI	0	0	0		2	0	NI	0	0	0	NI	0	0	0	NI	0	0	0		0	0	0		2	0	2
RM302	B001	2009-10-26	15	Sucre	44	San Ramon	4	144	2	0	NI	0	0	0	NI	0	0	0	NI	0	0	0	NI	0	0	0		2	0	NI	0	0	0	NI	0	0	0	NI	0	0	0		0	0	0
RM105	B001	2009-10-26	15	Sucre	44	San Ramon	4	189	2	0	NI	0	0	0	NI	0	0	0	NI	0	0	0	NI	0	0	0		2	0	NI	0	0	0	NI	0	0	0	NI	0	0	0		0	0	0		2	0	2
RM220	B001	2009-10-28	15	Sucre	44	San Ramon	4	83	2	0	NI	0	0	0	NI	0	0	0	NI	0	0	0	NI	0	0	0		2	0	NI	0	0	0	NI	0	0	0	NI	0	0	0		0	0	0		2	0	2
RM204	B001	2009-10-26	15	Sucre	44	San Ramon	4	209	2	0	NI	0	0	0	NI	0	0	0	NI	0	0	0	NI	0	0	0		2	0	NI	0	0	0	NI	0	0	0	NI	0	0	0		0	0	0		2	0	2
RM120	B001	2009-10-28	15	Sucre	44	San Ramon	4	104	2	0	NI	0	0	0	NI	0	0	0	NI	0	0	0	NI	0	0	0		2	0	NI	0	0	0	NI	0	0	0	NI	0	0	0		0	0	0		2	0	2
RM306	B001	2009-10-26	15	Sucre	44	San Ramon	4	125	2	0	NI	0	0	0	NI	0	0	0	NI	0	0	0	NI	0	0	0		2	0	NI	0	0	0	NI	0	0	0	NI	0	0	0		0	0	0		1	3	0
RM207	B001	2009-10-26	15	Sucre	44	San Ramon	4	212	2	0	NI	0	0	0	NI	0	0	0	NI	0	0	0	NI	0	0	0		2	0	NI	0	0	0	NI	0	0	0	NI	0	0	0		0	0	0		1	1	0
RM325	B001	2009-10-28	15	Sucre	44	San Ramon	4	84	2	0	NI	0	0	0	NI	0	0	0	NI	0	0	0	NI	0	0	0		2	0	NI	0	0	0	NI	0	0	0	NI	0	0	0		0	0	0		2	0	2
RM217	B001	2009-10-28	15	Sucre	44	San Ramon	4	87	2	0	NI	0	0	0	NI	0	0	0	NI	0	0	0	NI	0	0	0		2	0	NI	0	0	0	NI	0	0	0	NI	0	0	0		0	0	0		2	0	2
RM224	B001	2009-10-28	15	Sucre	44	San Ramon	4	77	2	0	NI	0	0	0	NI	0	0	0	NI	0	0	0	NI	0	0	0		2	0	NI	0	0	0	NI	0	0	0	NI	0	0	0		0	0	0		2	0	2
RM109	B001	2009-10-26	15	Sucre	44	San Ramon	4	174	2	0	NI	0	0	0	NI	0	0	0	NI	0	0	0	NI	0	0	0		2	0	NI	0	0	0	NI	0	0	0	NI	0	0	0		0	0	0		2	0	2
RM208	B001	2009-10-26	15	Sucre	44	San Ramon	4	211	2	0	NI	0	0	0	NI	0	0	0	NI	0	0	0	NI	0	0	0		2	0	NI	0	0	0	NI	0	0	0	NI	0	0	0		0	0	0		2	0	2
RM318	B001	2009-10-27	15	Sucre	44	San Ramon	4	821	2	0	NI	0	0	0	NI	0	0	0	NI	0	0	0	NI	0	0	0		2	0	NI	0	0	0	NI	0	0	0	NI	0	0	0		0	0	0		2	0	2
RM216	B001	2009-10-27	15	Sucre	44	San Ramon	4	79	2	0	NI	0	0	0	NI	0	0	0	NI	0	0	0	NI	0	0	0		2	0	NI	0	0	0	NI	0	0	0	NI	0	0	0		0	0	0		1	3	0
RM223	B001	2009-10-28	15	Sucre	44	San Ramon	4	84	2	0	NI	0	0	0	NI	0	0	0	NI	0	0	0	NI	0	0	0		2	0	NI	0	0	0	NI	0	0	0	NI	0	0	0		0	0	0		2	0	2
RM307	B001	2009-10-26	15	Sucre	44	San Ramon	4	127	2	0	NI	0	0	0	NI	0	0	0	NI	0	0	0	NI	0	0	0		2	0	NI	0	0	0	NI	0	0	0	NI	0	0	0		0	0	0		1	12	1
RM212	B001	2009-10-27	15	Sucre	44	San Ramon	4	189	2	0	NI	0	0	0	NI	0	0	0	NI	0	0	0	NI	0	0	0		2	0	NI	0	0	0	NI	0	0	0	NI	0	0	0		0	0	0		2	0	2
RM313	B001	2009-10-27	15	Sucre	44	San Ramon	4	113	2	0	NI	0	0	0	NI	0	0	0	NI	0	0	0	NI	0	0	0		2	0	NI	0	0	0	NI	0	0	0	NI	0	0	0		0	0	0		1	2	0
RM114	B001	2009-10-27	15	Sucre	44	San Ramon	4	105	2	0	NI	0	0	0	NI	0	0	0	NI	0	0	0	NI	0	0	0		2	0	NI	0	0	0	NI	0	0	0	NI	0	0	0		0	0	0		2	0	2
RM108	B001	2009-10-26	15	Sucre	44	San Ramon	4	177	2	0	NI	0	0	0	NI	0	0	0	NI	0	0	0	NI	0	0	0		2	0	NI	0	0	0	NI	0	0	0	NI	0	0	0		0	0	0		2	0	2
RM312	B001	2009-10-27	15	Sucre	44	San Ramon	4	114	2	0	NI	0	0	0	NI	0	0	0	NI	0	0	0	NI	0	0	0		2	0	NI	0	0	0	NI	0	0	0	NI	0	0	0		0	0	0		2	0	2
RM215	B001	2009-10-27	15	Sucre	44	San Ramon	4	94	2	0	NI	0	0	0	NI	0	0	0	NI	0	0	0	NI	0	0	0		2	0	NI	0	0	0	NI	0	0	0	NI	0	0	0		0	0	0		2	0	2
RM322	B001	2009-10-28	15	Sucre	44	San Ramon	4	87	2	0	NI	0	0	0	NI	0	0	0	NI	0	0	0	NI	0	0	0		2	0	NI	0	0	0	NI	0	0	0	NI	0	0	0		0	0	0		2	0	2
RM117	B001	2009-10-27	15	Sucre	44	San Ramon	4	98	2	0	NI	0	0	0	NI	0	0	0	NI	0	0	0	NI	0	0	0		2	0	NI	0	0	0	NI	0	0	0	NI	0	0	0		0	0	0		2	0	2
RM115	B001	2009-10-27	15	Sucre	44	San Ramon	4	99	2	0	NI	0	0	0	NI	0	0	0	NI	0	0	0	NI	0	0	0		2	0	NI	0	0	0	NI	0	0	0	NI	0	0	0		0	0	0		2	0	2
RM122	B001	2009-10-28	15	Sucre	44	San Ramon	4	99	2	0	NI	0	0	0	NI	0	0	0	NI	0	0	0	NI	0	0	0		2	0	NI	0	0	0	NI	0	0	0	NI	0	0	0		0	0	0		2	0	2
RM116	B001	2009-10-27	15	Sucre	44	San Ramon	4	98	2	0	NI	0	0	0	NI	0	0	0	NI	0	0	0	NI	0	0	0		2	0	NI	0	0	0	NI	0	0	0	NI	0	0	0		0	0	0		2	0	2
RM202	B001	2009-10-26	15	Sucre	44	San Ramon	4	210	2	0	NI	0	0	0	NI	0	0	0	NI	0	0	0	NI	0	0	0		2	0	NI	0	0	0	NI	0	0	0	NI	0	0	0		0	0	0		2	0	2
RM320	B001	2009-10-27	15	Sucre	44	San Ramon	4	89	2	0	NI	0	0	0	NI	0	0	0	NI	0	0	0	NI	0	0	0		2	0	NI	0	0	0	NI	0	0	0	NI	0	0	0		0	0	0		2	0	2
RM107	B001	2009-10-26	15	Sucre	44	San Ramon	4	187	2	0	NI	0	0	0	NI	0	0	0	NI	0	0	0	NI	0	0	0		2	0	NI	0	0	0	NI	0	0	0	NI	0	0	0		0	0	0		2	0	2
RM113	B001	2009-10-27	15	Sucre	44	San Ramon	4	116	2	0	NI	0	0	0	NI	0	0	0	NI	0	0	0	NI	0	0	0		2	0	NI	0	0	0	NI	0	0	0	NI	0	0	0		0	0	0		2	0	2
RM211	B001	2009-10-27	15	Sucre	44	San Ramon	4	183	2	0	NI	0	0	0	NI	0	0	0	NI	0	0	0	NI	0	0	0		2	0	NI	0	0	0	NI	0	0	0	NI	0	0	0		0	0	0		2	0	2
RM102	B001	2009-10-26	15	Sucre	44	San Ramon	4	197	2	0	NI	0	0	0	NI	0	0	0	NI	0	0	0	NI	0	0	0		2	0	NI	0	0	0	NI	0	0	0	NI	0	0	0		0	0	0		2	0	2
RM314	B001	2009-10-27	15	Sucre	44	San Ramon	4	106	2	0	NI	0	0	0	NI	0	0	0	NI	0	0	0	NI	0	0	0		2	0	NI	0	0	0	NI	0	0	0	NI	0	0	0		0	0	0
RM111	B001	2009-10-27	15	Sucre	44	San Ramon	4	162	2	0	NI	0	0	0	NI	0	0	0	NI	0	0	0	NI	0	0	0		2	0	NI	0	0	0	NI	0	0	0	NI	0	0	0		0	0	0		1	15	1
RM206	B001	2009-10-26	15	Sucre	44	San Ramon	4	207	2	0	NI	0	0	0	NI	0	0	0	NI	0	0	0	NI	0	0	0		2	0	NI	0	0	0	NI	0	0	0	NI	0	0	0		0	0	0		1	1	0
RM213	B001	2009-10-27	15	Sucre	44	San Ramon	4	102	2	0	NI	0	0	0	NI	0	0	0	NI	0	0	0	NI	0	0	0		2	0	NI	0	0	0	NI	0	0	0	NI	0	0	0		0	0	0		2	0	2
RM324	B001	2009-10-28	15	Sucre	44	San Ramon	4	81	2	0	NI	0	0	0	NI	0	0	0	NI	0	0	0	NI	0	0	0		2	0	NI	0	0	0	NI	0	0	0	NI	0	0	0		0	0	0		2	0	2
RM106	B001	2009-10-26	15	Sucre	44	San Ramon	4	190	2	0	NI	0	0	0	NI	0	0	0	NI	0	0	0	NI	0	0	0		2	0	NI	0	0	0	NI	0	0	0	NI	0	0	0		0	0	0		2	0	2
RM301	B001	2009-10-26	15	Sucre	44	San Ramon	4	146	2	0	NI	0	0	0	NI	0	0	0	NI	0	0	0	NI	0	0	0		2	0	NI	0	0	0	NI	0	0	0	NI	0	0	0		0	0	0		2	0	2
RM124	B001	2009-10-28	15	Sucre	44	San Ramon	4	90	2	0	NI	0	0	0	NI	0	0	0	NI	0	0	0	NI	0	0	0		2	0	NI	0	0	0	NI	0	0	0	NI	0	0	0		0	0	0		2	0	2
RM205	B001	2009-10-26	15	Sucre	44	San Ramon	4	203	2	0	NI	0	0	0	NI	0	0	0	NI	0	0	0	NI	0	0	0		2	0	NI	0	0	0	NI	0	0	0	NI	0	0	0		0	0	0		2	0	2
RM210	B001	2009-10-27	15	Sucre	44	San Ramon	4	204	2	0	NI	0	0	0	NI	0	0	0	NI	0	0	0	NI	0	0	0		2	0	NI	0	0	0	NI	0	0	0	NI	0	0	0		0	0	0		2	0	2
RM323	B001	2009-10-28	15	Sucre	44	San Ramon	4	80	2	0	NI	0	0	0	NI	0	0	0	NI	0	0	0	NI	0	0	0		2	0	NI	0	0	0	NI	0	0	0	NI	0	0	0		0	0	0		2	0	2
RM308	B001	2009-10-26	15	Sucre	44	San Ramon	4	126	2	0	NI	0	0	0	NI	0	0	0	NI	0	0	0	NI	0	0	0		2	0	NI	0	0	0	NI	0	0	0	NI	0	0	0		0	0	0		1	2	0
RM126	B001	2009-10-28	15	Sucre	44	San Ramon	4	82	2	0	NI	0	0	0	NI	0	0	0	NI	0	0	0	NI	0	0	0		2	0	NI	0	0	0	NI	0	0	0	NI	0	0	0		0	0	0		2	0	2
RM304	B001	2009-10-26	15	Sucre	44	San Ramon	4	176	2	0	NI	0	0	0	NI	0	0	0	NI	0	0	0	NI	0	0	0		2	0	NI	0	0	0	NI	0	0	0	NI	0	0	0		0	0	0		1	3	0
NQ201	B005	2011-09-14	15	Flavio Alfaro	89	San Roque	4	406	2	0	NI	0	0	0	NI	0	0	0	NI	0	0	0	NI	0	0	0		2	0	NI	0	0	0	NI	0	0	0	NI	0	0	0		0	0	0		2	0	2
NQ306	B005	2011-09-14	15	Flavio Alfaro	89	San Roque	4	500	2	0	NI	0	0	0	NI	0	0	0	NI	0	0	0	NI	0	0	0		2	0	NI	0	0	0	NI	0	0	0	NI	0	0	0		0	0	0		1	1	0
NQ101	B005	2011-09-14	15	Flavio Alfaro	89	San Roque	4	475	2	0	NI	0	0	0	NI	0	0	0	NI	0	0	0	NI	0	0	0		2	0	NI	0	0	0	NI	0	0	0	NI	0	0	0		0	0	0		2	0	2
NQ106	B005	2011-09-14	15	Flavio Alfaro	89	San Roque	4	512	2	0	NI	0	0	0	NI	0	0	0	NI	0	0	0	NI	0	0	0		2	0	NI	0	0	0	NI	0	0	0	NI	0	0	0		0	0	0		1	3	0
NQ103	B005	2011-09-14	15	Flavio Alfaro	89	San Roque	4	483	2	0	NI	0	0	0	NI	0	0	0	NI	0	0	0	NI	0	0	0		2	0	NI	0	0	0	NI	0	0	0	NI	0	0	0		0	0	0		2	0	2
NQ105	B005	2011-09-14	15	Flavio Alfaro	89	San Roque	4	514	2	0	NI	0	0	0	NI	0	0	0	NI	0	0	0	NI	0	0	0		2	0	NI	0	0	0	NI	0	0	0	NI	0	0	0		0	0	0		2	0	2
NQ203	B005	2011-09-14	15	Flavio Alfaro	89	San Roque	4	454	2	0	NI	0	0	0	NI	0	0	0	NI	0	0	0	NI	0	0	0		2	0	NI	0	0	0	NI	0	0	0	NI	0	0	0		0	0	0		2	0	2
NQ205	B005	2011-09-14	15	Flavio Alfaro	89	San Roque	4	430	2	0	NI	0	0	0	NI	0	0	0	NI	0	0	0	NI	0	0	0		2	0	NI	0	0	0	NI	0	0	0	NI	0	0	0		0	0	0		1	1	0
NQ204	B005	2011-09-14	15	Flavio Alfaro	89	San Roque	4	413	2	0	NI	0	0	0	NI	0	0	0	NI	0	0	0	NI	0	0	0		2	0	NI	0	0	0	NI	0	0	0	NI	0	0	0		0	0	0		1	1	0
NQ304	B005	2011-09-14	15	Flavio Alfaro	89	San Roque	4	496	2	0	NI	0	0	0	NI	0	0	0	NI	0	0	0	NI	0	0	0		2	0	NI	0	0	0	NI	0	0	0	NI	0	0	0		0	0	0		2	0	2
NQ202	B005	2011-09-14	15	Flavio Alfaro	89	San Roque	4	377	2	0	NI	0	0	0	NI	0	0	0	NI	0	0	0	NI	0	0	0		2	0	NI	0	0	0	NI	0	0	0	NI	0	0	0		0	0	0		1	2	0
NQ102	B005	2011-09-14	15	Flavio Alfaro	89	San Roque	4	483	2	0	NI	0	0	0	NI	0	0	0	NI	0	0	0	NI	0	0	0		2	0	NI	0	0	0	NI	0	0	0	NI	0	0	0		0	0	0		2	0	2
NQ307	B005	2011-09-14	15	Flavio Alfaro	89	San Roque	4	488	2	0	NI	0	0	0	NI	0	0	0	NI	0	0	0	NI	0	0	0		2	0	NI	0	0	0	NI	0	0	0	NI	0	0	0		0	0	0		1	1	0
XT103	B005	2011-08-30	15	Rocafuerte	90	Sozote	4	45	2	0	NI	0	0	0	NI	0	0	0	NI	0	0	0	NI	0	0	0		2	0	NI	0	0	0	NI	0	0	0	NI	0	0	0		0	0	0		1	60	1
XT208	B005	2011-08-30	15	Rocafuerte	90	Sozote	4	36	2	0	NI	0	0	0	NI	0	0	0	NI	0	0	0	NI	0	0	0		2	0	NI	0	0	0	NI	0	0	0	NI	0	0	0		0	0	0		1	3	0
XT311	B005	2011-08-30	15	Rocafuerte	90	Sozote	4	27	2	0	NI	0	0	0	NI	0	0	0	NI	0	0	0	NI	0	0	0		2	0	NI	0	0	0	NI	0	0	0	NI	0	0	0		0	0	0		2	0	2
XT206	B005	2011-08-30	15	Rocafuerte	90	Sozote	4	49	2	0	NI	0	0	0	NI	0	0	0	NI	0	0	0	NI	0	0	0		2	0	NI	0	0	0	NI	0	0	0	NI	0	0	0		0	0	0		1	3	0
XT110	B005	2011-08-30	15	Rocafuerte	90	Sozote	4	26	2	0	NI	0	0	0	NI	0	0	0	NI	0	0	0	NI	0	0	0		2	0	NI	0	0	0	NI	0	0	0	NI	0	0	0		0	0	0		1	24	1
XT211	B005	2011-08-30	15	Rocafuerte	90	Sozote	4	92	2	0	NI	0	0	0	NI	0	0	0	NI	0	0	0	NI	0	0	0		2	0	NI	0	0	0	NI	0	0	0	NI	0	0	0		0	0	0		1	20	1
XT207	B005	2011-08-30	15	Rocafuerte	90	Sozote	4	51	2	0	NI	0	0	0	NI	0	0	0	NI	0	0	0	NI	0	0	0		2	0	NI	0	0	0	NI	0	0	0	NI	0	0	0		0	0	0		2	0	2
XT307	B005	2011-08-30	15	Rocafuerte	90	Sozote	4	32	2	0	NI	0	0	0	NI	0	0	0	NI	0	0	0	NI	0	0	0		2	0	NI	0	0	0	NI	0	0	0	NI	0	0	0		0	0	0		1	20	1
XT309	B005	2011-08-30	15	Rocafuerte	90	Sozote	4	33	2	0	NI	0	0	0	NI	0	0	0	NI	0	0	0	NI	0	0	0		2	0	NI	0	0	0	NI	0	0	0	NI	0	0	0		0	0	0		1	2	0
XT201	B005	2011-08-30	15	Rocafuerte	90	Sozote	4	26	2	0	NI	0	0	0	NI	0	0	0	NI	0	0	0	NI	0	0	0		2	0	NI	0	0	0	NI	0	0	0	NI	0	0	0		0	0	0		2	0	2
XT109	B005	2011-08-30	15	Rocafuerte	90	Sozote	4	38	2	0	NI	0	0	0	NI	0	0	0	NI	0	0	0	NI	0	0	0		2	0	NI	0	0	0	NI	0	0	0	NI	0	0	0		0	0	0		1	12	1
XT112	B005	2011-08-30	15	Rocafuerte	90	Sozote	4	29	2	0	NI	0	0	0	NI	0	0	0	NI	0	0	0	NI	0	0	0		2	0	NI	0	0	0	NI	0	0	0	NI	0	0	0		0	0	0		1	60	1
XT304	B005	2011-08-30	15	Rocafuerte	90	Sozote	4	36	2	0	NI	0	0	0	NI	0	0	0	NI	0	0	0	NI	0	0	0		2	0	NI	0	0	0	NI	0	0	0	NI	0	0	0		0	0	0		2	0	2
XT113	B005	2011-08-30	15	Rocafuerte	90	Sozote	4	34	2	0	NI	0	0	0	NI	0	0	0	NI	0	0	0	NI	0	0	0		2	0	NI	0	0	0	NI	0	0	0	NI	0	0	0		0	0	0		2	0	2
XT308	B005	2011-08-30	15	Rocafuerte	90	Sozote	4	32	2	0	NI	0	0	0	NI	0	0	0	NI	0	0	0	NI	0	0	0		2	0	NI	0	0	0	NI	0	0	0	NI	0	0	0		0	0	0		2	0	2
XT212	B005	2011-08-30	15	Rocafuerte	90	Sozote	4	20	2	0	NI	0	0	0	NI	0	0	0	NI	0	0	0	NI	0	0	0		2	0	NI	0	0	0	NI	0	0	0	NI	0	0	0		0	0	0		1	2	0
XT204	B005	2011-08-30	15	Rocafuerte	90	Sozote	4	24	2	0	NI	0	0	0	NI	0	0	0	NI	0	0	0	NI	0	0	0		2	0	NI	0	0	0	NI	0	0	0	NI	0	0	0		0	0	0		1	1	0
XT105	B005	2011-08-30	15	Rocafuerte	90	Sozote	4	34	2	0	NI	0	0	0	NI	0	0	0	NI	0	0	0	NI	0	0	0		2	0	NI	0	0	0	NI	0	0	0	NI	0	0	0		0	0	0		1	12	1
XT305	B005	2011-08-30	15	Rocafuerte	90	Sozote	4	25	2	0	NI	0	0	0	NI	0	0	0	NI	0	0	0	NI	0	0	0		2	0	NI	0	0	0	NI	0	0	0	NI	0	0	0		0	0	0		2	0	2
XT104	B005	2011-08-30	15	Rocafuerte	90	Sozote	4	43	2	0	NI	0	0	0	NI	0	0	0	NI	0	0	0	NI	0	0	0		2	0	NI	0	0	0	NI	0	0	0	NI	0	0	0		0	0	0		1	60	1
XT310	B005	2011-08-30	15	Rocafuerte	90	Sozote	4	27	2	0	NI	0	0	0	NI	0	0	0	NI	0	0	0	NI	0	0	0		2	0	NI	0	0	0	NI	0	0	0	NI	0	0	0		0	0	0		2	0	2
TO107	B001	2009-10-21	15	Junin	53	Tabiada el Algodon	4	449	2	0	NI	0	0	0	NI	0	0	0	NI	0	0	0	NI	0	0	0		2	0	NI	0	0	0	NI	0	0	0	NI	0	0	0		0	0	0		2	0	2
TO209	B001	2009-10-21	15	Junin	53	Tablada de Algodon	4	418	2	0	NI	0	0	0	NI	0	0	0	NI	0	0	0	NI	0	0	0		2	0	NI	0	0	0	NI	0	0	0	NI	0	0	0		0	0	0		2	0	2
TO213	B001	2009-10-21	15	Junin	53	Tablada de Algodon	4	443	2	0	NI	0	0	0	NI	0	0	0	NI	0	0	0	NI	0	0	0		2	0	NI	0	0	0	NI	0	0	0	NI	0	0	0		0	0	0		2	0	2
TO219	B001	2009-10-22	15	Junin	53	Tablada de Algodon	4	413	2	0	NI	0	0	0	NI	0	0	0	NI	0	0	0	NI	0	0	0		2	0	NI	0	0	0	NI	0	0	0	NI	0	0	0		0	0	0		1	7	0
TO307	B001	2009-10-21	15	Junin	53	Tablada de Algodon	4	404	2	0	NI	0	0	0	NI	0	0	0	NI	0	0	0	NI	0	0	0		2	0	NI	0	0	0	NI	0	0	0	NI	0	0	0		0	0	0		1	3	0
TO316	B001	2009-10-22	15	Junin	53	Tablada de Algodon	4	441	2	0	NI	0	0	0	NI	0	0	0	NI	0	0	0	NI	0	0	0		2	0	NI	0	0	0	NI	0	0	0	NI	0	0	0		0	0	0		2	0	2
TO311	B001	2009-10-21	15	Junin	53	Tablada de Algodon	4	451	2	0	NI	0	0	0	NI	0	0	0	NI	0	0	0	NI	0	0	0		2	0	NI	0	0	0	NI	0	0	0	NI	0	0	0		0	0	0		2	0	2
TO301	B001	2009-10-20	15	Junin	53	Tablada de Algodon	4	445	2	0	NI	0	0	0	NI	0	0	0	NI	0	0	0	NI	0	0	0		2	0	NI	0	0	0	NI	0	0	0	NI	0	0	0		0	0	0		2	0	2
TO310	B001	2009-10-21	15	Junin	53	Tablada de Algodon	4	402	2	0	NI	0	0	0	NI	0	0	0	NI	0	0	0	NI	0	0	0		2	0	NI	0	0	0	NI	0	0	0	NI	0	0	0		0	0	0		2	0	2
TO303	B001	2009-10-20	15	Junin	53	Tablada de Algodon	4	442	2	0	NI	0	0	0	NI	0	0	0	NI	0	0	0	NI	0	0	0		2	0	NI	0	0	0	NI	0	0	0	NI	0	0	0		0	0	0		2	0	2
TO305	B001	2009-10-20	15	Junin	53	Tablada de Algodon	4	429	2	0	NI	0	0	0	NI	0	0	0	NI	0	0	0	NI	0	0	0		2	0	NI	0	0	0	NI	0	0	0	NI	0	0	0		0	0	0		2	0	2
TO317	B001	2009-10-22	15	Junin	53	Tablada de Algodon	4	445	2	0	NI	0	0	0	NI	0	0	0	NI	0	0	0	NI	0	0	0		2	0	NI	0	0	0	NI	0	0	0	NI	0	0	0		0	0	0		2	0	2
TO314	B001	2009-10-22	15	Junin	53	Tablada de Algodon	4	443	2	0	NI	0	0	0	NI	0	0	0	NI	0	0	0	NI	0	0	0		2	0	NI	0	0	0	NI	0	0	0	NI	0	0	0		0	0	0		2	0	2
TO218	B001	2009-10-22	15	Junin	53	Tablada de Algodon	4	418	2	0	NI	0	0	0	NI	0	0	0	NI	0	0	0	NI	0	0	0		2	0	NI	0	0	0	NI	0	0	0	NI	0	0	0		0	0	0		1	4	0
TO304	B001	2009-10-20	15	Junin	53	Tablada de Algodon	4	434	2	0	NI	0	0	0	NI	0	0	0	NI	0	0	0	NI	0	0	0		2	0	NI	0	0	0	NI	0	0	0	NI	0	0	0		0	0	0		2	0	2
TO206	B001	2009-10-21	15	Junin	53	Tablada de Algodon	4	414	2	0	NI	0	0	0	NI	0	0	0	NI	0	0	0	NI	0	0	0		2	0	NI	0	0	0	NI	0	0	0	NI	0	0	0		0	0	0		1	1	0
TO308	B001	2009-10-21	15	Junin	53	Tablada de Algodon	4	407	2	0	NI	0	0	0	NI	0	0	0	NI	0	0	0	NI	0	0	0		2	0	NI	0	0	0	NI	0	0	0	NI	0	0	0		0	0	0		2	0	2
TO312	B001	2009-10-21	15	Junin	53	Tablada de Algodon	4	466	2	0	NI	0	0	0	NI	0	0	0	NI	0	0	0	NI	0	0	0		2	0	NI	0	0	0	NI	0	0	0	NI	0	0	0		0	0	0		2	0	2
TO205	B001	2009-10-20	15	Junin	53	Tablada de Algodon	4	410	2	0	NI	0	0	0	NI	0	0	0	NI	0	0	0	NI	0	0	0		2	0	NI	0	0	0	NI	0	0	0	NI	0	0	0		0	0	0		2	0	2
TO215	B001	2009-10-22	15	Junin	53	Tablada de Algodon	4	422	2	0	NI	0	0	0	NI	0	0	0	NI	0	0	0	NI	0	0	0		2	0	NI	0	0	0	NI	0	0	0	NI	0	0	0		0	0	0
TO306	B001	2009-10-20	15	Junin	53	Tablada de Algodon	4	416	2	0	NI	0	0	0	NI	0	0	0	NI	0	0	0	NI	0	0	0		2	0	NI	0	0	0	NI	0	0	0	NI	0	0	0		0	0	0		2	0	2
TO214	B001	2009-10-22	15	Junin	53	Tablada de Algodon	4	429	2	0	NI	0	0	0	NI	0	0	0	NI	0	0	0	NI	0	0	0		2	0	NI	0	0	0	NI	0	0	0	NI	0	0	0		0	0	0		1	1	0
TO106	B001	2009-10-21	15	Junin	53	Tablada el Algodon	4	444	2	0	NI	0	0	0	NI	0	0	0	NI	0	0	0	NI	0	0	0		2	0	NI	0	0	0	NI	0	0	0	NI	0	0	0		0	0	0		2	0	2
TO103	B001	2009-10-20	15	Junin	53	Tablada el Algodon	4	437	2	0	NI	0	0	0	NI	0	0	0	NI	0	0	0	NI	0	0	0		2	0	NI	0	0	0	NI	0	0	0	NI	0	0	0		0	0	0		2	0	2
TO116	B001	2009-10-22	15	Junin	53	Tablada el Algodon	4	424	2	0	NI	0	0	0	NI	0	0	0	NI	0	0	0	NI	0	0	0		2	0	NI	0	0	0	NI	0	0	0	NI	0	0	0		0	0	0		2	0	2
TO109	B001	2009-10-21	15	Junin	53	Tablada el Algodon	4	431	2	0	NI	0	0	0	NI	0	0	0	NI	0	0	0	NI	0	0	0		2	0	NI	0	0	0	NI	0	0	0	NI	0	0	0		0	0	0		1	24	1
TO102	B001	2009-10-20	15	Junin	53	Tablada el Algodon	4	446	2	0	NI	0	0	0	NI	0	0	0	NI	0	0	0	NI	0	0	0		2	0	NI	0	0	0	NI	0	0	0	NI	0	0	0		0	0	0		2	0	2
TO111	B001	2009-10-21	15	Junin	53	Tablada el Algodon	4	444	2	0	NI	0	0	0	NI	0	0	0	NI	0	0	0	NI	0	0	0		2	0	NI	0	0	0	NI	0	0	0	NI	0	0	0		0	0	0		2	0	2
TO112	B001	2009-10-21	15	Junin	53	Tablada el Algodon	4	435	2	0	NI	0	0	0	NI	0	0	0	NI	0	0	0	NI	0	0	0		2	0	NI	0	0	0	NI	0	0	0	NI	0	0	0		0	0	0		2	0	2
TO114	B001	2009-10-22	15	Junin	53	Tablada el Algodon	4	429	2	0	NI	0	0	0	NI	0	0	0	NI	0	0	0	NI	0	0	0		2	0	NI	0	0	0	NI	0	0	0	NI	0	0	0		0	0	0		1	12	1
TO101	B001	2009-10-20	15	Junin	53	Tablada el Algodon	4	411	2	0	NI	0	0	0	NI	0	0	0	NI	0	0	0	NI	0	0	0		2	0	NI	0	0	0	NI	0	0	0	NI	0	0	0		0	0	0		2	0	2
DG105	B005	2011-09-16	15	El Carmen	71	10 de Agosto	4	249	2	0	NI	0	0	0	NI	0	0	0	NI	0	0	0	NI	0	0	0		2	0	NI	0	0	0	NI	0	0	0	NI	0	0	0		0	0	0		1	8	0
DG212	B005	2011-09-16	15	El Carmen	71	10 de Agosto	4	246	2	0	NI	0	0	0	NI	0	0	0	NI	0	0	0	NI	0	0	0		2	0	NI	0	0	0	NI	0	0	0	NI	0	0	0		0	0	0		2	0	2
DG211	B005	2011-09-16	15	El Carmen	71	10 de Agosto	4	259	2	0	NI	0	0	0	NI	0	0	0	NI	0	0	0	NI	0	0	0		2	0	NI	0	0	0	NI	0	0	0	NI	0	0	0		0	0	0		1	4	0
DG209	B005	2011-09-16	15	El Carmen	71	10 de Agosto	4	247	2	0	NI	0	0	0	NI	0	0	0	NI	0	0	0	NI	0	0	0		2	0	NI	0	0	0	NI	0	0	0	NI	0	0	0		0	0	0		2	0	2
DG107	B005	2011-09-16	15	El Carmen	71	10 de Agosto	4	239	2	0	NI	0	0	0	NI	0	0	0	NI	0	0	0	NI	0	0	0		2	0	NI	0	0	0	NI	0	0	0	NI	0	0	0		0	0	0		1	6	0
DG110	B005	2011-09-16	15	El Carmen	71	10 de Agosto	4	234	2	0	NI	0	0	0	NI	0	0	0	NI	0	0	0	NI	0	0	0		2	0	NI	0	0	0	NI	0	0	0	NI	0	0	0		0	0	0		1	3	0
DG307	B005	2011-09-16	15	El Carmen	71	10 de Agosto	4	245	2	0	NI	0	0	0	NI	0	0	0	NI	0	0	0	NI	0	0	0		2	0	NI	0	0	0	NI	0	0	0	NI	0	0	0		0	0	0		2	0	2
DG201	B005	2011-09-16	15	El Carmen	71	10 de Agosto	4	247	2	0	NI	0	0	0	NI	0	0	0	NI	0	0	0	NI	0	0	0		2	0	NI	0	0	0	NI	0	0	0	NI	0	0	0		0	0	0		1	1	0
DG102	B005	2011-09-16	15	El Carmen	71	10 de Agosto	4	237	2	0	NI	0	0	0	NI	0	0	0	NI	0	0	0	NI	0	0	0		2	0	NI	0	0	0	NI	0	0	0	NI	0	0	0		0	0	0		1	2	0
DG207	B005	2011-09-16	15	El Carmen	71	10 de Agosto	4	246	2	0	NI	0	0	0	NI	0	0	0	NI	0	0	0	NI	0	0	0		2	0	NI	0	0	0	NI	0	0	0	NI	0	0	0		0	0	0		2	0	2
DG310	B005	2011-09-16	15	El Carmen	71	10 de Agosto	4	247	2	0	NI	0	0	0	NI	0	0	0	NI	0	0	0	NI	0	0	0		2	0	NI	0	0	0	NI	0	0	0	NI	0	0	0		0	0	0		2	0	2
DG208	B005	2011-09-16	15	El Carmen	71	10 de Agosto	4	248	2	0	NI	0	0	0	NI	0	0	0	NI	0	0	0	NI	0	0	0		2	0	NI	0	0	0	NI	0	0	0	NI	0	0	0		0	0	0		1	4	0
DG111	B005	2011-09-16	15	El Carmen	71	10 de Agosto	4	231	2	0	NI	0	0	0	NI	0	0	0	NI	0	0	0	NI	0	0	0		2	0	NI	0	0	0	NI	0	0	0	NI	0	0	0		0	0	0		2	0	2
DG301	B005	2011-09-16	15	El Carmen	71	10 de Agosto	4	247	2	0	NI	0	0	0	NI	0	0	0	NI	0	0	0	NI	0	0	0		2	0	NI	0	0	0	NI	0	0	0	NI	0	0	0		0	0	0		1	12	1
DG109	B005	2011-09-16	15	El Carmen	71	10 de Agosto	4	227	2	0	NI	0	0	0	NI	0	0	0	NI	0	0	0	NI	0	0	0		2	0	NI	0	0	0	NI	0	0	0	NI	0	0	0		0	0	0		2	0	2
DG103	B005	2011-09-16	15	El Carmen	71	10 de Agosto	4	242	2	0	NI	0	0	0	NI	0	0	0	NI	0	0	0	NI	0	0	0		2	0	NI	0	0	0	NI	0	0	0	NI	0	0	0		0	0	0		2	0	2
DG106	B005	2011-09-16	15	El Carmen	71	10 de Agosto	4	240	2	0	NI	0	0	0	NI	0	0	0	NI	0	0	0	NI	0	0	0		2	0	NI	0	0	0	NI	0	0	0	NI	0	0	0		0	0	0		2	0	2
DG309	B005	2011-09-16	15	El Carmen	71	10 de Agosto	4	247	2	0	NI	0	0	0	NI	0	0	0	NI	0	0	0	NI	0	0	0		2	0	NI	0	0	0	NI	0	0	0	NI	0	0	0		0	0	0		1	1	0
IA106	B005	2011-08-23	15	Chone	82	La Sandia	4	493	2	0	NI	0	0	0	NI	0	0	0	NI	0	0	0	NI	0	0	0		2	0	NI	0	0	0	NI	0	0	0	NI	0	0	0		0	0	0		2	0	2
IA108	B005	2011-08-23	15	Chone	82	La Sandia	4	532	2	0	NI	0	0	0	NI	0	0	0	NI	0	0	0	NI	0	0	0		2	0	NI	0	0	0	NI	0	0	0	NI	0	0	0		0	0	0		2	0	2
IA104	B005	2011-08-23	15	Chone	82	La Sandia	4	520	2	0	NI	0	0	0	NI	0	0	0	NI	0	0	0	NI	0	0	0		2	0	NI	0	0	0	NI	0	0	0	NI	0	0	0		0	0	0		2	0	2
IA105	B005	2011-08-23	15	Chone	82	La Sandia	4	505	2	0	NI	0	0	0	NI	0	0	0	NI	0	0	0	NI	0	0	0		2	0	NI	0	0	0	NI	0	0	0	NI	0	0	0		0	0	0		2	0	2
IA107	B005	2011-08-23	15	Chone	82	La Sandia	4	493	2	0	NI	0	0	0	NI	0	0	0	NI	0	0	0	NI	0	0	0		2	0	NI	0	0	0	NI	0	0	0	NI	0	0	0		0	0	0		2	0	2
IA110	B005	2011-08-23	15	Chone	82	La Sandia	4	656	2	0	NI	0	0	0	NI	0	0	0	NI	0	0	0	NI	0	0	0		2	0	NI	0	0	0	NI	0	0	0	NI	0	0	0		0	0	0		2	0	2
LJ311	B005	2011-08-27	15	Chone	81	Las Lajas	4	274	2	0	NI	0	0	0	NI	0	0	0	NI	0	0	0	NI	0	0	0		2	0	NI	0	0	0	NI	0	0	0	NI	0	0	0		0	0	0		1	1	0
LJ204	B005	2011-08-23	15	Chone	81	Las Lajas	4	506	2	0	NI	0	0	0	NI	0	0	0	NI	0	0	0	NI	0	0	0		2	0	NI	0	0	0	NI	0	0	0	NI	0	0	0		0	0	0		1	24	1
LJ306	B005	2011-08-27	15	Chone	81	Las Lajas	4	324	2	0	NI	0	0	0	NI	0	0	0	NI	0	0	0	NI	0	0	0		2	0	NI	0	0	0	NI	0	0	0	NI	0	0	0		0	0	0		2	0	2
LJ309	B005	2011-08-27	15	Chone	81	Las Lajas	4	288	2	0	NI	0	0	0	NI	0	0	0	NI	0	0	0	NI	0	0	0		2	0	NI	0	0	0	NI	0	0	0	NI	0	0	0		0	0	0		2	0	2
LJ202	B005	2011-08-23	15	Chone	81	Las Lajas	4	503	2	0	NI	0	0	0	NI	0	0	0	NI	0	0	0	NI	0	0	0		2	0	NI	0	0	0	NI	0	0	0	NI	0	0	0		0	0	0		1	24	1
LJ307	B005	2011-08-27	15	Chone	81	Las Lajas	4	350	2	0	NI	0	0	0	NI	0	0	0	NI	0	0	0	NI	0	0	0		2	0	NI	0	0	0	NI	0	0	0	NI	0	0	0		0	0	0		1	6	0
LJ201	B005	2011-08-23	15	Chone	81	Las Lajas	4	626	2	0	NI	0	0	0	NI	0	0	0	NI	0	0	0	NI	0	0	0		2	0	NI	0	0	0	NI	0	0	0	NI	0	0	0		0	0	0		1	12	1
LJ203	B005	2011-08-23	15	Chone	81	Las Lajas	4	534	2	0	NI	0	0	0	NI	0	0	0	NI	0	0	0	NI	0	0	0		2	0	NI	0	0	0	NI	0	0	0	NI	0	0	0		0	0	0		1	60	1
LJ208	B005	2011-08-27	15	Chone	81	Las Lajas	4	729	2	0	NI	0	0	0	NI	0	0	0	NI	0	0	0	NI	0	0	0		2	0	NI	0	0	0	NI	0	0	0	NI	0	0	0		0	0	0		1	2	0
LJ206	B005	2011-08-27	15	Chone	81	Las Lajas	4	483	2	0	NI	0	0	0	NI	0	0	0	NI	0	0	0	NI	0	0	0		2	0	NI	0	0	0	NI	0	0	0	NI	0	0	0		0	0	0		2	0	2
LJ310	B005	2011-08-27	15	Chone	81	Las Lajas	4	293	2	0	NI	0	0	0	NI	0	0	0	NI	0	0	0	NI	0	0	0		2	0	NI	0	0	0	NI	0	0	0	NI	0	0	0		0	0	0		1	3	0
LJ304	B005	2011-08-23	15	Chone	81	Las Lajas	4	487	2	0	NI	0	0	0	NI	0	0	0	NI	0	0	0	NI	0	0	0		2	0	NI	0	0	0	NI	0	0	0	NI	0	0	0		0	0	0		2	0	2
LJ301	B005	2011-08-23	15	Chone	81	Las Lajas	4	498	2	0	NI	0	0	0	NI	0	0	0	NI	0	0	0	NI	0	0	0		2	0	NI	0	0	0	NI	0	0	0	NI	0	0	0		0	0	0		2	0	2
MR113	B001	2009-07-16	15	Jipijapa	30	Mariscal Sucre	4	355	2	0	NI	0	0	0	NI	0	0	0	NI	0	0	0	NI	0	0	0		2	0	NI	0	0	0	NI	0	0	0	NI	0	0	0		0	0	0		2	0	2
DC302	B005	2011-08-25	15	Chone	74	Daca	4	310	2	0	NI	0	0	0	NI	0	0	0	NI	0	0	0	NI	0	0	0		2	0	NI	0	0	0	NI	0	0	0	NI	0	0	0		0	0	0		2	0	2
DC114	B005	2011-08-26	15	Chone	74	Daca	4	270	2	0	NI	0	0	0	NI	0	0	0	NI	0	0	0	NI	0	0	0		2	0	NI	0	0	0	NI	0	0	0	NI	0	0	0		0	0	0		2	0	2
DC105	B005	2011-08-26	15	Chone	74	Daca	4	255	2	0	NI	0	0	0	NI	0	0	0	NI	0	0	0	NI	0	0	0		2	0	NI	0	0	0	NI	0	0	0	NI	0	0	0		0	0	0		2	0	2
DC203	B005	2011-08-25	15	Chone	74	Daca	4	832	2	0	NI	0	0	0	NI	0	0	0	NI	0	0	0	NI	0	0	0		2	0	NI	0	0	0	NI	0	0	0	NI	0	0	0		0	0	0		1	1	0
DC201	B005	2011-08-25	15	Chone	74	Daca	4	802	2	0	NI	0	0	0	NI	0	0	0	NI	0	0	0	NI	0	0	0		2	0	NI	0	0	0	NI	0	0	0	NI	0	0	0		0	0	0		1	5	0
DC306	B005	2011-08-25	15	Chone	74	Daca	4	265	2	0	NI	0	0	0	NI	0	0	0	NI	0	0	0	NI	0	0	0		2	0	NI	0	0	0	NI	0	0	0	NI	0	0	0		0	0	0		2	0	2
DC204	B005	2011-08-25	15	Chone	74	Daca	4	846	2	0	NI	0	0	0	NI	0	0	0	NI	0	0	0	NI	0	0	0		2	0	NI	0	0	0	NI	0	0	0	NI	0	0	0		0	0	0		1	1	0
DC303	B005	2011-08-25	15	Chone	74	Daca	4	307	2	0	NI	0	0	0	NI	0	0	0	NI	0	0	0	NI	0	0	0		2	0	NI	0	0	0	NI	0	0	0	NI	0	0	0		0	0	0		2	0	2
DC216	B005	2011-08-26	15	Chone	74	Daca	4	220	2	0	NI	0	0	0	NI	0	0	0	NI	0	0	0	NI	0	0	0		2	0	NI	0	0	0	NI	0	0	0	NI	0	0	0		0	0	0		1	2	0
DC207	B005	2011-08-25	15	Chone	74	Daca	4	988	2	0	NI	0	0	0	NI	0	0	0	NI	0	0	0	NI	0	0	0		2	0	NI	0	0	0	NI	0	0	0	NI	0	0	0		0	0	0		1	3	0
DC202	B005	2011-08-25	15	Chone	74	Daca	4	800	2	0	NI	0	0	0	NI	0	0	0	NI	0	0	0	NI	0	0	0		2	0	NI	0	0	0	NI	0	0	0	NI	0	0	0		0	0	0		1	12	1
DC310	B005	2011-08-26	15	Chone	74	Daca	4	300	2	0	NI	0	0	0	NI	0	0	0	NI	0	0	0	NI	0	0	0		2	0	NI	0	0	0	NI	0	0	0	NI	0	0	0		0	0	0		1	1	0
DC214	B005	2011-08-26	15	Chone	74	Daca	4	783	2	0	NI	0	0	0	NI	0	0	0	NI	0	0	0	NI	0	0	0		2	0	NI	0	0	0	NI	0	0	0	NI	0	0	0		0	0	0		1	2	0
DC211	B005	2011-08-26	15	Chone	74	Daca	4	1047	2	0	NI	0	0	0	NI	0	0	0	NI	0	0	0	NI	0	0	0		2	0	NI	0	0	0	NI	0	0	0	NI	0	0	0		0	0	0		1	48	1
DC106	B005	2011-08-26	15	Chone	74	Daca	4	246	2	0	NI	0	0	0	NI	0	0	0	NI	0	0	0	NI	0	0	0		2	0	NI	0	0	0	NI	0	0	0	NI	0	0	0		0	0	0		1	1	0
DC210	B005	2011-08-26	15	Chone	74	Daca	4	859	2	0	NI	0	0	0	NI	0	0	0	NI	0	0	0	NI	0	0	0		2	0	NI	0	0	0	NI	0	0	0	NI	0	0	0		0	0	0		1	3	0
DC208	B005	2011-08-25	15	Chone	74	Daca	4	921	2	0	NI	0	0	0	NI	0	0	0	NI	0	0	0	NI	0	0	0		2	0	NI	0	0	0	NI	0	0	0	NI	0	0	0		0	0	0		2	12	1
DC108	B005	2011-08-26	15	Chone	74	Daca	4	210	2	0	NI	0	0	0	NI	0	0	0	NI	0	0	0	NI	0	0	0		2	0	NI	0	0	0	NI	0	0	0	NI	0	0	0		0	0	0		2	0	2
DC102	B005	2011-08-25	15	Chone	74	Daca	4	206	2	0	NI	0	0	0	NI	0	0	0	NI	0	0	0	NI	0	0	0		2	0	NI	0	0	0	NI	0	0	0	NI	0	0	0		0	0	0		2	0	2
DC307	B005	2011-08-26	15	Chone	74	Daca	4	256	2	0	NI	0	0	0	NI	0	0	0	NI	0	0	0	NI	0	0	0		2	0	NI	0	0	0	NI	0	0	0	NI	0	0	0		0	0	0		2	0	2
DC215	B005	2011-08-26	15	Chone	74	Daca	4	227	2	0	NI	0	0	0	NI	0	0	0	NI	0	0	0	NI	0		0		2	0	NI	0	0	0	NI	0	0	0	NI	0	0	0		0	0	0		2	0	2
DC301	B005	2011-08-25	15	Chone	74	Daca	4	323	2	0	NI	0	0	0	NI	0	0	0	NI	0	0	0	NI	0	0	0		2	0	NI	0	0	0	NI	0	0	0	NI	0	0	0		0	0	0		2	0	2
DC305	B005	2011-08-25	15	Chone	74	Daca	4	270	2	0	NI	0	0	0	NI	0	0	0	NI	0	0	0	NI	0	0	0		2	0	NI	0	0	0	NI	0	0	0	NI	0	0	0		0	0	0		2	0	2
DC213	B005	2011-08-26	15	Chone	74	Daca	4	820	2	0	NI	0	0	0	NI	0	0	0	NI	0	0	0	NI	0	0	0		2	0	NI	0	0	0	NI	0	0	0	NI	0	0	0		0	0	0		1	6	0
DC111	B005	2011-08-26	15	Chone	74	Daca	4	235	2	0	NI	0	0	0	NI	0	0	0	NI	0	0	0	NI	0	0	0		2	0	NI	0	0	0	NI	0	0	0	NI	0	0	0		0	0	0		2	0	2
DC304	B005	2011-08-25	15	Chone	74	Daca	4	272	2	0	NI	0	0	0	NI	0	0	0	NI	0	0	0	NI	0	0	0		2	0	NI	0	0	0	NI	0	0	0	NI	0	0	0		0	0	0		2	0	2
DC206	B005	2011-08-25	15	Chone	74	Daca	4	1044	2	0	NI	0	0	0	NI	0	0	0	NI	0	0	0	NI	0	0	0		2	0	NI	0	0	0	NI	0	0	0	NI	0	0	0		0	0	0		1	3	0
DC107	B005	2011-08-26	15	Chone	74	Daca	4	236	2	0	NI	0	0	0	NI	0	0	0	NI	0	0	0	NI	0	0	0		2	0	NI	0	0	0	NI	0	0	0	NI	0	0	0		0	0	0		1	1	0
DC205	B005	2011-08-25	15	Chone	74	Daca	4	1070	2	0	NI	0	0	0	NI	0	0	0	NI	0	0	0	NI	0	0	0		2	0	NI	0	0	0	NI	0	0	0	NI	0	0	0		0	0	0		1	24	1
DC103	B005	2011-08-25	15	Chone	74	Daca	4	252	2	0	NI	0	0	0	NI	0	0	0	NI	0	0	0	NI	0	0	0		2	0	NI	0	0	0	NI	0	0	0	NI	0	0	0		0	0	0		2	0	2
DC109	B005	2011-08-26	15	Chone	74	Daca	4	214	2	0	NI	0	0	0	NI	0	0	0	NI	0	0	0	NI	0	0	0		2	0	NI	0	0	0	NI	0	0	0	NI	0	0	0		0	0	0		2	0	2
DC101	B005	2011-08-25	15	Chone	74	Daca	4	206	2	0	NI	0	0	0	NI	0	0	0	NI	0	0	0	NI	0	0	0		2	0	NI	0	0	0	NI	0	0	0	NI	0	0	0		0	0	0		2	0	2
DC309	B005	2011-08-26	15	Chone	74	Daca	4	325	2	0	NI	0	0	0	NI	0	0	0	NI	0	0	0	NI	0	0	0		2	0	NI	0	0	0	NI	0	0	0	NI	0	0	0		0	0	0		2	0	2
MD105	B005	2011-08-22	15	Chone	75	El Mirador	4	382	2	0	NI	0	0	0	NI	0	0	0	NI	0	0	0	NI	0	0	0		2	0	NI	0	0	0	NI	0	0	0	NI	0	0	0		0	0	0		2	0	2
MD202	B005	2011-08-22	15	Chone	75	El Mirador	4	389	2	0	NI	0	0	0	NI	0	0	0	NI	0	0	0	NI	0	0	0		2	0	NI	0	0	0	NI	0	0	0	NI	0	0	0		0	0	0		1	5	0
MD305	B005	2011-08-22	15	Chone	75	El Mirador	4	394	2	0	NI	0	0	0	NI	0	0	0	NI	0	0	0	NI	0	0	0		2	0	NI	0	0	0	NI	0	0	0	NI	0	0	0		0	0	0		2	0	2
MD301	B005	2011-08-22	15	Chone	75	El Mirador	4	398	2	0	NI	0	0	0	NI	0	0	0	NI	0	0	0	NI	0	0	0		2	0	NI	0	0	0	NI	0	0	0	NI	0	0	0		0	0	0		1	1	0
MD201	B005	2011-08-22	15	Chone	75	El Mirador	4	387	2	0	NI	0	0	0	NI	0	0	0	NI	0	0	0	NI	0	0	0		2	0	NI	0	0	0	NI	0	0	0	NI	0	0	0		0	0	0		2	0	2
MD104	B005	2011-08-22	15	Chone	75	El Mirador	4	360	2	0	NI	0	0	0	NI	0	0	0	NI	0	0	0	NI	0	0	0		2	0	NI	0	0	0	NI	0	0	0	NI	0	0	0		0	0	0		2	0	2
MD103	B005	2011-08-22	15	Chone	75	El Mirador	4	364	2	0	NI	0	0	0	NI	0	0	0	NI	0	0	0	NI	0	0	0		2	0	NI	0	0	0	NI	0	0	0	NI	0	0	0		0	0	0		2	0	2
MD303	B005	2011-08-22	15	Chone	75	El Mirador	4	393	2	0	NI	0	0	0	NI	0	0	0	NI	0	0	0	NI	0	0	0		2	0	NI	0	0	0	NI	0	0	0	NI	0	0	0		0	0	0		2	0	2
RC601	B001	2010-02-27	15	San Vicente	39	Rio Canoa	4	102	2	0	NI	0	0	0	NI	0	0	0	NI	0	0	0	NI	0	0	0		2	0	NI	0	0	0	NI	0	0	0	NI	0	0	0		0	0	0		2	0	2
BJ412	B001	2009-06-24	15	Portoviejo	61	El Bejuco	5	67	2	0	NI	0	0	0	NI	0	0	0	NI	0	0	0	NI	0	0	0		1	3	8	0	1	1	NI	0	0	1	NI	0	0	0	NI	0	0	0	troncos junto a la pinuela	2	0	2
BJ332	B001	2009-06-25	15	Portoviejo	61	El Bejuco	5	177	2	0	NI	0	0	0	NI	0	0	0	NI	0	0	0	NI	0	0	0		1	12	8	0	3	3	13	0	3	3	NI	0	0	0	NI	0	0	0	Cade	1	4	0
FN203	B001	2009-06-29	15	Jipijapa	42	San Francisco	5	327	2	0	NI	0	0	0	NI	0	0	0	NI	0	0	0	NI	0	0	0		1	14	8	0	0	13	13	0	0	1	NI	0	0	0	NI	0	0	0	Peridomicilio en lenia	2	0	2
SW302	B002	2010-02-12	15	Montecristi	49	Santa Rosa	5	204	2	0	NI	0	0	0	NI	0	0	0	NI	0	0	0	NI	0	0	0		1	36	13	0	0	7	8	0	0	29	NI	0	0	0	NI	0	0	0	En ladrillos	2	0	2
ET310	B002	2010-02-26	15	Jama	20	Estero Seco	5	123	1	1	11	0	0	1	NI	0	0	0	NI	0	0	0	NI	0	0	0	En la pared de dormitorio	1	25	11	0	5	20	NI	0	0	0	NI	0	0	0	NI	0	0	0	Nido de paloma	1	12	1
TE405	B001	2009-07-20	15	Pedernales	14	Cholote	5	31	2	0	NI	0	0	0	NI	0	0	0	NI	0	0	0	NI	0	0	0		1	12	11	0	1	11	NI	0	0	0	NI	0	0	0	NI	0	0	0	En palo de leÃ±a	2	0	2
DC104	B005	2011-08-25	15	Chone	74	Daca	5	205	2	0	NI	0	0	0	NI	0	0	0	NI	0	0	0	NI	0	0	0		1	18	11	0	8	10	NI	0	0	0	NI	0	0	0	NI	0	0	0	Madera y Nidos de gallinas	2	0	2
LP210	B005	2011-09-07	15	Pajan	83	Limon de Procel	5	248	2	0	NI	0	0	0	NI	0	0	0	Ni	0	0	0	NI	0	0	0		1	1	11	0	1	0	NI	0	0	0	NI	0	0	0	NI	0	0	0	En madera	2	0	2
BG312	B005	2011-09-10	15	Puerto Lopez	72	Agua Blanca	5	67	1	1	13	0	1	0	NI	0	0	0	NI	0	0	0	NI	0	0	0	Pered de dormitorio	1	1	13	0	1	0	NI	0	0	0	NI	0	0	0	NI	0	0	0	Ladrillo	2	0	2
SW101	B002	2010-02-12	15	Montecristi	49	Santa Rosa	5	182	1	1	13	0	1	0	NI	0	0	0	NI	0	0	0	NI	0	0	0	Pared del dormitorio	1	2	13	0	2	0	NI	0	0	0	NI	0	0	0	NI	0	0	0	Escombros	1	7	0
BG204	B005	2011-09-10	15	Puerto Lopez	72	Agua Blanca	5	89	2	0	NI	0	0	0	NI	0	0	0	NI	0	0	0	NI	0	0	0		1	2	13	0	2	0	NI	0	0	0	NI	0	0	0	NI	0	0	0	En ruma de ladrillo	2	0	2
BJ337	B001	2009-06-22	15	Portoviejo	61	El Bejuco	5	104	2	0	NI	0	0	0	NI	0	0	0	NI	0	0	0	NI	0	0	0		1	2	13	0	1	1	NI	0	0	0	NI	0	0	0	NI	0	0	0	Junto con maderas	2	0	2
BJ233	B001	2009-06-22	15	Portoviejo	61	El Bejuco	5	101	2	0	NI	0	0	0	NI	0	0	0	NI	0	0	0	NI	0	0	0		1	43	13	0	2	41	NI	0	0	0	NI	0	0	0	NI	0	0	0	En los ladrillos. En la pila de ladrillos a 30m de la casa	2	0	2
BJ235a	B001	2009-06-25	15	Portoviejo	61	El Bejuco	5	102	2	0	NI	0	0	0	NI	0	0	0	NI	0	0	0	NI	0	0	0		1	1	13	0	0	1	NI	0	0	0	NI	0	0	0	NI	0	0	0	Nido de rata en pila de cana	2	0	2
BJ333	B001	2009-06-25	15	Portoviejo	61	El Bejuco	5	120	2	0	NI	0	0	0	NI	0	0	0	NI	0	0	0	NI	0	0	0		1	11	13	0	0	11	NI	0	0	0	NI	0	0	0	NI	0	0	0	ladrillos
BJ408	B001	2009-06-24	15	Portoviejo	61	El Bejuco	5	79	2	0	NI	0	0	0	NI	0	0	0	NI	0	0	0	NI	0	0	0		1	1	13	0	1	0	NI	0	0	0	NI	0	0	0	NI	0	0	0	tronco de palma junto a la pinuela	1	12	1
LG101	B002	2010-02-10	15	Manta	29	Liguiqui	5	97	2	0	NI	0	0	0	NI	0	0	0	NI	0	0	0	NI	0	0	0		1	1	13	0	1	0	NI	0	0	0	NI	0	0	0	NI	0	0	0	BaÃ±o	2	0	2
LG109	B002	2010-02-11	15	Manta	29	Liguiqui	5	81	2	0	NI	0	0	0	NI	0	0	0	NI	0	0	0	NI	0	0	0		1	1	13	0	1	0	NI	0	0	0	NI	0	0	0	NI	0	0	0	Ruma de ladrillos	2	0	2
BJ414b	B001	2009-06-24	15	Portoviejo	61	El Bejuco	5	91	1	1	13	0	1	0	NI	0	0	0	NI	0	0	0	NI	0	0	0	Dentro de la casa. Sala	1	31	8	0	9	22	NI	0	0	0	NI	0	0	0	NI	0	0	0	Nido de gallina	2	0	2
LR104	B002	2010-08-25	15	24 de Mayo	5	Callejon Santa Rita	5	98	2	0	NI	0	0	0	NI	0	0	0	NI	0	0	0	NI	0	0	0		1	37	8	0	3	34	NI	0	0	0	NI	0	0	0	NI	0	0	0	Nido de ardilla	1	1	0
CS206	B001	2009-07-10	15	Jipijapa	7	CaÃ±itas	5	203	2	0	NI	0	0	0	NI	0	0	0	NI	0	0	0	NI	0	0	0		1	1	8	0	0	1	NI	0	0	0	NI	0	0	0	NI	0	0	0	En nido de chachaja a 8 m de casa	2	0	2
CD404	B001	2009-07-07	15	Jipijapa	9	Chade	5	358	2	0	NI	0	0	0	NI	0	0	0	NI	0	0	0	NI	0	0	0		1	6	8	0	3	3	NI	0	0	0	NI	0	0	0	NI	0	0	0	Nidos de gallinas	1	1	0
CD408	B001	2009-07-08	15	Jipijapa	9	Chade	5	333	2	0	NI	0	0	0	NI	0	0	0	NI	0	0	0	NI	0	0	0		1	11	8	0	4	7	NI	0	0	0	NI	0	0	0	NI	0	0	0	Nidos de gallinas	2	0	2
CD501	B001	2009-07-07	15	Jipijapa	9	Chade	5	351	2	0	NI	0	0	0	NI	0	0	0	NI	0	0	0	NI	0	0	0		1	25	8	0	2	23	NI	0	0	0	NI	0	0	0	NI	0	0	0	Nidos de chachaja	1	12	1
CI311	B002	2010-02-20	15	San Vicente	13	Chita	5	103	2	0	NI	0	0	0	NI	0	0	0	NI	0	0	0	NI	0	0	0		1	1	8	0	0	1	NI	0	0	0	NI	0	0	0	NI	0	0	0	Nido de raton en tablas de caÃ±a	1	1	0
TE204	B001	2009-07-20	15	Pedernales	14	Cholote	5	34	2	0	NI	0	0	0	NI	0	0	0	NI	0	0	0	NI	0	0	0		1	7	8	0	0	7	NI	0	0	0	NI	0	0	0	NI	0	0	0	Peridomicilio	2	0	2
DC308	B005	2011-08-26	15	Chone	74	Daca	5	240	2	0	NI	0	0	0	NI	0	0	0	NI	0	0	0	NI	0	0	0		1	4	8	0	3	1	NI	0	0	0	NI	0	0	0	NI	0	0	0	En nidos de gallinas y nidos de rata	2	0	2
DZ108	B001	2009-10-23	15	Rocafuerte	15	Danzarin	5	132	2	0	NI	0	0	0	NI	0	0	0	NI	0	0	0	NI	0	0	0		1	45	8	0	8	37	NI	0	0	0	NI	0	0	0	NI	0	0	0	En tarima en nido de gallina	2	0	2
DZ114	B001	2009-10-24	15	Rocafuerte	15	Danzarin	5	139	2	0	NI	0	0	0	NI	0	0	0	NI	0	0	0	NI	0	0	0		1	26	8	0	1	25	NI	0	0	0	NI	0	0	0	NI	0	0	0	En nidos de gallina	1	12	1
DZ301	B001	2009-10-23	15	Rocafuerte	15	Danzarin	5	150	2	0	NI	0	0	0	NI	0	0	0	NI	0	0	0	NI	0	0	0		1	24	8	0	10	14	NI	0	0	0	NI	0	0	0	NI	0	0	0	Nidos de gallina	2	0	2
DB201	B002	2010-08-17	15	Chone	16	Dislabon	5	133	2	0	NI	0	0	0	NI	0	0	0	NI	0	0	0	NI	0	0	0		1	123	8	0	17	106	NI	0	0	0	NI	0	0	0	NI	0	0	0	Nido de rata en lena	1	1	0
BJ325	B001	2009-06-25	15	Portoviejo	61	El Bejuco	5	123	2	0	NI	0	0	0	NI	0	0	0	NI	0	0	0	NI	0	0	0		1	14	8	0	2	12	NI	0	0	0	NI	0	0	0	NI	0	0	0	Nidos de gallina	2	0	2
BJ504	B001	2009-06-22	15	Portoviejo	61	El Bejuco	5	127	2	0	NI	0	0	0	NI	0	0	0	NI	0	0	0	NI	0	0	0		1	5	8	0	0	5	NI	0	0	0	NI	0	0	0	NI	0	0	0	Nidos de gallinas	2	0	2
BJ324	B001	2009-06-24	15	Portoviejo	61	El Bejuco	5	131	2	0	NI	0	0	0	NI	0	0	0	NI	0	0	0	NI	0	0	0		1	5	8	0	1	4	NI	0	0	0	NI	0	0	0	NI	0	0	0	Ruma de leÃ±a	2	0	2
BJ303	B001	2009-06-23	15	Portoviejo	61	El Bejuco	5	298	2	0	NI	0	0	0	NI	0	0	0	NI	0	0	0	NI	0	0	0		1	2	8	0	1	1	NI	0	0	0	NI	0	0	0	NI	0	0	0	Muro	2	0	2
BJ304	B001	2009-06-23	15	Portoviejo	61	El Bejuco	5	233	2	0	NI	0	0	0	NI	0	0	0	NI	0	0	0	NI	0	0	0		1	13	8	0	0	13	NI	0	0	0	NI	0	0	0	NI	0	0	0	En nido de paloma	2	0	2
BJ307	B001	2009-06-24	15	Portoviejo	61	El Bejuco	5	226	2	0	NI	0	0	0	NI	0	0	0	NI	0	0	0	NI	0	0	0		1	109	8	0	5	104	NI	0	0	0	NI	0	0	0	NI	0	0	0	Nidos de gallina	2	0	2
BJ313	B001	2009-06-23	15	Portoviejo	61	El Bejuco	5	182	2	0	NI	0	0	0	NI	0	0	0	NI	0	0	0	NI	0	0	0		1	3	8	0	3	0	NI	0	0	0	NI	0	0	0	NI	0	0	0	En nidos de gallina	1	24	1
BJ302	B001	2009-06-23	15	Portoviejo	61	El Bejuco	5	304	2	0	NI	0	0	0	NI	0	0	0	NI	0	0	0	NI	0	0	0		1	5	8	0	0	5	NI	0	0	0	NI	0	0	0	NI	0	0	0	Nido de sucaca	2	0	2
PV402	B002	2010-08-31	15	Pajan	17	El Porvenir	5	84	2	0	NI	0	0	0	NI	0	0	0	NI	0	0	0	NI	0	0	0		1	2	8	0	0	2	NI	0	0	0	NI	0	0	0	NI	0	0	0	Nido de paloma en unos ladrillos	2	0	2
NC103	B005	2011-08-31	15	Santa Ana	76	Estero de noche arriba	5	121	2	0	NI	0	0	0	NI	0	0	0	NI	0	0	0	NI	0	0	0		1	35	8	0	5	30	NI	0	0	0	NI	0	0	0	NI	0	0	0	En nidos de ratas en cade	2	0	2
NC303	B005	2011-08-31	15	Santa Ana	76	Estero de noche arriba	5	125	2	0	NI	0	0	0	NI	0	0	0	NI	0	0	0	NI	0	0	0		1	34	8	0	1	33	NI	0	0	0	NI	0	0	0	NI	0	0	0	En pila de madera y nidos de ratas	1	18	1
NC102	B005	2011-08-31	15	Santa Ana	76	Estero de noche arriba	5	115	2	0	NI	0	0	0	NI	0	0	0	NI	0	0	0	NI	0	0	0		1	3	8	0	1	2	NI	0	0	0	NI	0	0	0	NI	0	0	0	En nido de ratas en caÃ±as y tablas	2	0	2
GJ401	B002	2010-08-30	15	Olmedo	21	Guaijil	5	114	2	0	NI	0	0	0	NI	0	0	0	NI	0	0	0	NI	0	0	0		1	2	8	0	0	2	NI	0	0	0	NI	0	0	0	NI	0	0	0	En Nido de gallina	2	0	2
AM109	B001	2009-07-14	15	Jipijapa	24	La America	5	376	2	0	NI	0	0	0	NI	0	0	0	NI	0	0	0	NI	0	0	0		1	4	8	0	0	4	NI	0	0	0	NI	0	0	0	NI	0	0	0	A distancia 3 metros de la casa en nido de gallina	2	0	2
AM407	B001	2009-07-13	15	Jipijapa	24	La America	5	405	2	0	NI	0	0	0	NI	0	0	0	NI	0	0	0	NI	0	0	0		1	3	8	0	0	3	NI	0	0	0	NI	0	0	0	NI	0	0	0	Nidos de aves silvestres	2	0	2
LC103	B002	2010-08-28	15	Pajan	25	La Curia	5	174	2	0	NI	0	0	0	NI	0	0	0	NI	0	0	0	NI	0	0	0		1	43	8	0	2	41	NI	0	0	0	NI	0	0	0	NI	0	0	0	Nido de gallino	2	0	2
LS203	B005	2011-09-12	15	Flavio Alfaro	80	Las CaÃ±as	5	291	2	0	NI	0	0	0	NI	0	0	0	NI	0	0	0	NI	0	0	0		1	2	8	0	2	0	NI	0	0	0	NI	0	0	0	NI	0	0	0	Nido de gallina	2	0	2
TZ309	B005	2011-09-01	15	Portoviejo	85	Las Lozas Adentro	5	459	2	0	NI	0	0	0	NI	0	0	0	NI	0	0	0	NI	0	0	0		1	4	8	0	0	4	NI	0	0	0	NI	0	0	0	NI	0	0	0	En un nido de rata en madera	1	1	0
MR201	B001	2009-07-15	15	Jipijapa	30	Mariscal Sucre	5	364	2	0	NI	0	0	0	NI	0	0	0	NI	0	0	0	NI	0	0	0		1	12	8	0	1	11	NI	0	0	0	NI	0	0	0	NI	0	0	0	Rumas de leÃ±a (Nidos de ratas)	2	0	2
MI304	B001	2009-10-19	15	Junin	31	Moralito	5	57	2	0	NI	0	0	0	NI	0	0	0	NI	0	0	0	NI	0	0	0		1	2	8	0	0	2	NI	0	0	0	NI	0	0	0	NI	0	0	0	PiÃ±uelas	1	8	0
MM303	B002	2010-08-20	15	Bolivar	32	Murucumba	5	418	2	0	NI	0	0	0	NI	0	0	0	NI	0	0	0	NI	0	0	0		1	4	8	0	0	4	NI	0	0	0	NI	0	0	0	NI	0	0	0	En nido de rata en leÃ±a	1	1	0
HE204	B002	2010-03-02	15	Sucre	35	Pechiche Abajo	5	420	2	0	NI	0	0	0	NI	0	0	0	NI	0	0	0	NI	0	0	0		1	1	8	0	0	1	NI	0	0	0	NI	0	0	0	NI	0	0	0	En nido de chachaja	2	0	2
PF401	B002	2010-08-21	15	Pichincha	36	Piedra Fina	5	325	2	0	NI	0	0	0	NI	0	0	0	NI	0	0	0	NI	0	0	0		1	5	8	0	3	2	NI	0	0	0	NI	0	0	0	NI	0	0	0	Nido de Gallina	2	0	2
RC112	B002	2010-02-19	15	San Vicente	39	RÃ­o Canoa	5	69	2	0	NI	0	0	0	NI	0	0	0	NI	0	0	0	NI	0	0	0		1	5	8	0	0	5	NI	0	0	0	NI	0	0	0	NI	0	0	0	En pila de leÃ±a en nido de ratÃ³m	2	0	2
FN405	B001	2009-06-30	15	Jipijapa	42	San Francisco	5	289	2	0	NI	0	0	0	NI	0	0	0	NI	0	0	0	NI	0	0	0		1	19	8	0	0	19	NI	0	0	0	NI	0	0	0	NI	0	0	0	Fuera de la casa en leÃ±a	2	0	2
FN204	B001	2009-06-30	15	Jipijapa	42	San Francisco	5	308	2	0	NI	0	0	0	NI	0	0	0	NI	0	0	0	NI	0	0	0		1	148	8	0	14	134	NI	0	0	0	NI	0	0	0	NI	0	0	0	En nido de rata en leÃ±a	1	2	0
RM123	B001	2009-10-28	15	Sucre	44	San Ramon	5	91	2	0	NI	0	0	0	NI	0	0	0	NI	0	0	0	NI	0	0	0		1	6	8	0	1	5	NI	0	0	0	NI	0	0	0	NI	0	0	0	Nido de chaschaja	1	4	0
RM103	B001	2009-10-26	15	Sucre	44	San Ramon	5	172	2	0	NI	0	0	0	NI	0	0	0	NI	0	0	0	NI	0	0	0		1	1	8	0	0	1	NI	0	0	0	NI	0	0	0	NI	0	0	0	Nido de chaschaja	2	0	2
RM209	B001	2009-10-26	15	Sucre	44	San Ramon	5	210	2	0	NI	0	0	0	NI	0	0	0	NI	0	0	0	NI	0	0	0		1	2	8	0	0	2	NI	0	0	0	NI	0	0	0	NI	0	0	0	Nido de Chachaja	1	1	0
RM104	B001	2009-10-26	15	Sucre	44	San Ramon	5	204	2	0	NI	0	0	0	NI	0	0	0	NI	0	0	0	NI	0	0	0		1	1	8	0	0	1	NI	0	0	0	NI	0	0	0	NI	0	0	0	Nido de chaschaja	2	0	2
SI108	B001	2009-07-11	15	Jipijapa	46	Sandial	5	299	2	0	NI	0	0	0	NI	0	0	0	NI	0	0	0	NI	0	0	0		1	15	8	0	0	15	NI	0	0	0	NI	0	0	0	NI	0	0	0	Nido de surraca	2	0	2
SW203	B002	2010-02-12	15	Montecristi	49	Santa Rosa	5	203	2	0	NI	0	0	0	NI	0	0	0	NI	0	0	0	NI	0	0	0		1	51	8	0	2	49	NI	0	0	0	NI	0	0	0	NI	0	0	0	Nidos de gallina	2	0	2
AY217	B001	2009-06-27	15	Santa Ana	51	Sasay Adentro	5	102	2	0	NI	0	0	0	NI	0	0	0	NI	0	0	0	NI	0	0	0		1	22	8	0	2	20	NI	0	0	0	NI	0	0	0	NI	0	0	0	Nido de gallina	2	0	2
TO203	B001	2009-10-20	15	Junin	53	Tablada de Algodon	5	437	2	0	NI	0	0	0	NI	0	0	0	NI	0	0	0	NI	0	0	0		1	13	8	0	0	13	NI	0	0	0	NI	0	0	0	NI	0	0	0	Peridomicilio en nido de gallina	2	0	2
TO202	B001	2009-10-20	15	Junin	53	Tablada de Algodon	5	438	2	0	NI	0	0	0	NI	0	0	0	NI	0	0	0	NI	0	0	0		1	19	8	0	7	12	NI	0	0	0	NI	0	0	0	NI	0	0	0	En ruma de leÃ±a en nido de rata	2	0	2
TO302	B001	2009-10-20	15	Junin	53	Tablada de Algodon	5	431	2	0	NI	0	0	0	NI	0	0	0	NI	0	0	0	NI	0	0	0		1	11	8	0	6	5	NI	0	0	0	NI	0	0	0	NI	0	0	0	Cuyera	2	0	2
TO208	B001	2009-10-21	15	Junin	53	Tablada de Algodon	5	424	2	0	NI	0	0	0	NI	0	0	0	NI	0	0	0	NI	0	0	0		1	25	8	0	4	21	NI	0	0	0	NI	0	0	0	NI	0	0	0	Peridomicilio en nido de gallina	2	0	2
TO113	B001	2009-10-21	15	Junin	53	Tablada el Algodon	5	432	2	0	NI	0	0	0	NI	0	0	0	NI	0	0	0	NI	0	0	0		1	3	8	0	2	1	NI	0	0	0	NI	0	0	0	NI	0	0	0	En tarima en nidos de gallina	2	0	2
TL204	B002	2010-08-24	15	Santa Ana	54	Tablado El Moral	5	441	2	0	NI	0	0	0	NI	0	0	0	NI	0	0	0	NI	0	0	0		1	11	8	0	0	11	NI	0	0	0	NI	0	0	0	NI	0	0	0	Nido de gallina	2	0	2
CD113	B001	2009-07-08	15	Jipijapa	9	Chade	5	373	2	0	NI	0	0	0	NI	0	0	0	Ni	0	0	0	NI	0	0	0		1	9	8	0	0	9	NI	0	0	0	NI	0	0	0	NI	0	0	0	En nido de rata en leÃ±a
CD507	B001	2009-07-08	15	Jipijapa	9	Chade	5	335	2	0	NI	0	0	0	NI	0	0	0	Ni	0	0	0	NI	0	0	0		1	3	8	0	0	3	NI	0	0	0	NI	0	0	0	NI	0	0	0	Nidos de gallinas	2	0	2
DZ307	B001	2009-10-24	15	Rocafuerte	15	Danzarin	5	154	2	0	NI	0	0	0	NI	0	0	0	Ni	0	0	0	NI	0	0	0		1	19	8	0	2	17	NI	0	0	0	NI	0	0	0	NI	0	0	0	Nidos de gallina	2	0	2
ET204	B002	2010-02-26	15	Jama	20	Estero Seco	5	133	1	1	11	0	1	0	NI	0	0	0	NI	0	0	0	NI	0	0	0	En la cama en el cuarto	2	0	NI	0	0	0	NI	0	0	0	NI	0	0	0	NI	0	0	0		2	0	2
HD208	B002	2010-02-23	15	San Vicente	23	Humedal	5	335	1	25	11	0	1	24	NI	0	0	0	NI	0	0	0	NI	0	0	0	En la cama	2	0	NI	0	0	0	NI	0	0	0	NI	0	0	0	NI	0	0	0		1	2	0
RM326	B001	2009-10-28	15	Sucre	44	San Ramon	5	76	1	1	11	0	0	1	NI	0	0	0	NI	0	0	0	NI	0	0	0	en la cama, en la tabla	2	0	NI	0	0	0	NI	0	0	0	NI	0	0	0	NI	0	0	0		2	0	2
LG315	B002	2010-02-11	15	Manta	29	Liguiqui	5	90	1	2	13	0	1	0	11	0	1	0	NI	0	0	0	NI	0	0	0	En la habitacion	2	0	NI	0	0	0	NI	0	0	0	NI	0	0	0	NI	0	0	0		2	0	2
BJ402	B001	2009-06-26	15	Portoviejo	61	El Bejuco	5	57	1	1	13	0	1	0	NI	0	0	0	NI	0	0	0	NI	0	0	0	Pared de la sala	2	0	NI	0	0	0	NI	0	0	0	NI	0	0	0	NI	0	0	0
BJ239	B001	2009-06-25	15	Portoviejo	61	El Bejuco	5	84	1	1	13	0	0	1	NI	0	0	0	NI	0	0	0	NI	0	0	0	Intradomicilio	2	0	NI	0	0	0	NI	0	0	0	NI	0	0	0	NI	0	0	0		2	0	2
BJ411	B001	2009-06-24	15	Portoviejo	61	El Bejuco	5	79	1	1	13	0	1	0	NI	0	0	0	NI	0	0	0	NI	0	0	0	En el cuarto junto a la pared	2	0	NI	0	0	0	NI	0	0	0	NI	0	0	0	NI	0	0	0		1	6	0
KE303	B002	2010-02-09	15	Manta	33	Pacoche	5	207	1	1	13	0	1	0	NI	0	0	0	NI	0	0	0	NI	0	0	0	En la habitacion en el toldo	2	0	NI	0	0	0	NI	0	0	0	NI	0	0	0	NI	0	0	0		1	6	0
CD112	B001	2009-07-08	15	Jipijapa	9	Chade	5	375	1	1	8	0	1	0	NI	0	0	0	NI	0	0	0	NI	0	0	0	En la sala, en la pared	2	0	NI	0	0	0	NI	0	0	0	NI	0	0	0	NI	0	0	0		2	0	2
TE105	B001	2009-07-20	15	Pedernales	14	Cholote	5	52	1	1	8	0	1	0	NI	0	0	0	NI	0	0	0	NI	0	0	0	Pared de la casa	2	0	NI	0	0	0	NI	0	0	0	NI	0	0	0	NI	0	0	0		1	1	0
DZ117	B001	2009-10-24	15	Rocafuerte	15	Danzarin	5	140	1	1	8	0	1	0	NI	0	0	0	NI	0	0	0	NI	0	0	0	En la cama	2	0	NI	0	0	0	NI	0	0	0	NI	0	0	0	NI	0	0	0		1	5	0
NC203	B005	2011-08-31	15	Santa Ana	76	Estero de noche arriba	5	169	1	2	8	0	1	1	NI	0	0	0	NI	0	0	0	NI	0	0	0	Nido de gallina en baÃ±o	2	0	NI	0	0	0	NI	0	0	0	NI	0	0	0	NI	0	0	0		2	0	2
LG306	B002	2010-02-10	15	Manta	29	Liguiqui	5	85	1	1	8	0	1	0	NI	0	0	0	NI	0	0	0	NI	0	0	0	En la pared de la habitacion	2	0	NI	0	0	0	NI	0	0	0	NI	0	0	0	NI	0	0	0		2	0	2
PP102	B005	2011-09-06	15	Jipijapa	87	Pepa de Uso	5	401	1	1	8	0	1	0	NI	0	0	0	NI	0	0	0	NI	0	0	0	pared de sala	2	0	NI	0	0	0	NI	0	0	0	NI	0	0	0	NI	0	0	0		2	0	2
PY404	B002	2010-02-25	15	Jama	38	Punta Larga	5	96	1	1	8	0	1	0	NI	0	0	0	NI	0	0	0	NI	0	0	0	En la pared de la sala	2	0	NI	0	0	0	NI	0	0	0	NI	0	0	0	NI	0	0	0		2	0	2
RC301	B001	2010-02-27	15	San Vicente	39	Rio Canoa	5	100	1	2	8	0	0	2	NI	0	0	0	NI	0	0	0	NI	0	0	0	En el cuarto en la cama.	2	0	NI	0	0	0	NI	0	0	0	NI	0	0	0	NI	0	0	0		2	0	2
RM110	B001	2009-10-27	15	Sucre	44	San Ramon	5	197	1	5	8	0	0	5	NI	0	0	0	NI	0	0	0	NI	0	0	0	En habitacion en la cama.	2	0	NI	0	0	0	NI	0	0	0	NI	0	0	0	NI	0	0	0		2	0	2
SW307	B002	2010-02-12	15	Montecristi	49	Santa Rosa	5	213	1	4	8	0	4	0	NI	0	0	0	NI	0	0	0	NI	0	0	0	En la habitacion en la cama	2	0	NI	0	0	0	NI	0	0	0	NI	0	0	0	NI	0	0	0		2	0	2
TO211	B001	2009-10-21	15	Junin	53	Tablada de Algodon	5	432	1	7	8	0	3	4	NI	0	0	0	NI	0	0	0	NI	0	0	0	Nido de gallina, Debajo de la cama	2	0	NI	0	0	0	NI	0	0	0	NI	0	0	0	NI	0	0	0		2	0	2
TO104	B001	2009-10-20	15	Junin	53	Tablada el Algodon	5	441	1	75	8	0	9	66	NI	0	0	0	NI	0	0	0	NI	0	0	0	En La cama y pared del cuarto	2	0	NI	0	0	0	NI	0	0	0	NI	0	0	0	NI	0	0	0		2	0	2
TL101	B002	2010-08-24	15	Santa Ana	54	Tablado El Moral	5	441	1	1	8	0	1	0	NI	0	0	0	NI	0	0	0	NI	0	0	0	pared a lado de la cama	2	0	NI	0	0	0	NI	0	0	0	NI	0	0	0	NI	0	0	0		1	6	0
NC305	B005	2011-08-31	15	Santa Ana	76	Estero de noche arriba	4	124	2	0	NI	0	0	0	NI	0	0	0	NI	0	0	0	NI	0	0	0		2	0	NI	0	0	0	NI	0	0	0	NI	0	0	0	NI	0	0	0		2	0	2
NC105	B005	2011-08-31	15	Santa Ana	76	Estero de noche arriba	4	122	2	0	NI	0	0	0	NI	0	0	0	NI	0	0	0	NI	0	0	0		2	0	NI	0	0	0	NI	0	0	0	NI	0	0	0	NI	0	0	0		2	0	2
NC111	B005	2011-09-02	15	Santa Ana	76	Estero de noche arriba	4	107	2	0	NI	0	0	0	NI	0	0	0	NI	0	0	0	NI	0	0	0		2	0	NI	0	0	0	NI	0	0	0	NI	0	0	0	NI	0	0	0		1	3	0
NC202	B005	2011-08-31	15	Santa Ana	76	Estero de noche arriba	4	178	2	0	NI	0	0	0	NI	0	0	0	NI	0	0	0	NI	0	0	0		2	0	NI	0	0	0	NI	0	0	0	NI	0	0	0	NI	0	0	0		1	1	0
NC107	B005	2011-09-02	15	Santa Ana	76	Estero de noche arriba	4	113	2	0	NI	0	0	0	NI	0	0	0	NI	0	0	0	NI	0	0	0		2	0	NI	0	0	0	NI	0	0	0	NI	0	0	0	NI	0	0	0		2	0	2
NC312	B005	2011-09-02	15	Santa Ana	76	Estero de noche arriba	4	79	2	0	NI	0	0	0	NI	0	0	0	NI	0	0	0	NI	0	0	0		2	0	NI	0	0	0	NI	0	0	0	NI	0	0	0	NI	0	0	0		1	1	0
NC213	B005	2011-09-02	15	Santa Ana	76	Estero de noche arriba	4	114	2	0	NI	0	0	0	NI	0	0	0	NI	0	0	0	NI	0	0	0		2	0	NI	0	0	0	NI	0	0	0	NI	0	0	0	NI	0	0	0		2	0	2
NC104	B005	2011-08-31	15	Santa Ana	76	Estero de noche arriba	4	138	2	0	NI	0	0	0	NI	0	0	0	NI	0	0	0	NI	0	0	0		2	0	NI	0	0	0	NI	0	0	0	NI	0	0	0	NI	0	0	0		2	0	2
NC201	B005	2011-08-31	15	Santa Ana	76	Estero de noche arriba	4	177	2	0	NI	0	0	0	NI	0	0	0	NI	0	0	0	NI	0	0	0		2	0	NI	0	0	0	NI	0	0	0	NI	0	0	0	NI	0	0	0		1	6	0
NC315	B005	2011-09-02	15	Santa Ana	76	Estero de noche arriba	4	94	2	0	NI	0	0	0	NI	0	0	0	NI	0	0	0	NI	0	0	0		2	0	NI	0	0	0	NI	0	0	0	NI	0	0	0	NI	0	0	0		1	6	0
NC109	B005	2011-09-02	15	Santa Ana	76	Estero de noche arriba	4	140	2	0	NI	0	0	0	NI	0	0	0	NI	0	0	0	NI	0	0	0		2	0	NI	0	0	0	NI	0	0	0	NI	0	0	0	NI	0	0	0		2	0	2
NC211	B005	2011-09-02	15	Santa Ana	76	Estero de noche arriba	4	105	2	0	NI	0	0	0	NI	0	0	0	NI	0	0	0	NI	0	0	0		2	0	NI	0	0	0	NI	0	0	0	NI	0	0	0	NI	0	0	0		2	0	2
NC316	B005	2011-09-02	15	Santa Ana	76	Estero de noche arriba	4	96	2	0	NI	0	0	0	NI	0	0	0	NI	0	0	0	NI	0	0	0		2	0	NI	0	0	0	NI	0	0	0	NI	0	0	0	NI	0	0	0		1	2	0
NC216	B005	2011-09-02	15	Santa Ana	76	Estero de noche arriba	4	110	2	0	NI	0	0	0	NI	0	0	0	NI	0	0	0	NI	0	0	0		2	0	NI	0	0	0	NI	0	0	0	NI	0	0	0	NI	0	0	0		1	2	0
NC307	B005	2011-08-31	15	Santa Ana	76	Estero de noche arriba	4	113	2	0	NI	0	0	0	NI	0	0	0	NI	0	0	0	NI	0	0	0		2	0	NI	0	0	0	NI	0	0	0	NI	0	0	0	NI	0	0	0		2	0	2
NC301	B005	2011-08-31	15	Santa Ana	76	Estero de noche arriba	4	115	2	0	NI	0	0	0	NI	0	0	0	NI	0	0	0	NI	0	0	0		2	0	NI	0	0	0	NI	0	0	0	NI	0	0	0	NI	0	0	0		1	1	0
NC209	B005	2011-08-31	15	Santa Ana	76	Estero de noche arriba	4	96	2	0	NI	0	0	0	NI	0	0	0	NI	0	0	0	NI	0	0	0		2	0	NI	0	0	0	NI	0	0	0	NI	0	0	0	NI	0	0	0		2	0	2
NC313	B005	2011-09-02	15	Santa Ana	76	Estero de noche arriba	4	100	2	0	NI	0	0	0	NI	0	0	0	NI	0	0	0	NI	0	0	0		2	0	NI	0	0	0	NI	0	0	0	NI	0	0	0	NI	0	0	0		1	1	0
NC112	B005	2011-09-02	15	Santa Ana	76	Estero de noche arriba	4	106	2	0	NI	0	0	0	NI	0	0	0	NI	0	0	0	NI	0	0	0		2	0	NI	0	0	0	NI	0	0	0	NI	0	0	0	NI	0	0	0		1	2	0
NC101	B005	2011-08-31	15	Santa Ana	76	Estero de noche arriba	4	110	2	0	NI	0	0	0	NI	0	0	0	NI	0	0	0	NI	0	0	0		2	0	NI	0	0	0	NI	0	0	0	NI	0	0	0	NI	0	0	0		1	6	0
NC208	B005	2011-08-31	15	Santa Ana	76	Estero de noche arriba	4	99	2	0	NI	0	0	0	NI	0	0	0	NI	0	0	0	NI	0	0	0		2	0	NI	0	0	0	NI	0	0	0	NI	0	0	0	NI	0	0	0		2	0	2
NC206	B005	2011-08-31	15	Santa Ana	76	Estero de noche arriba	4	118	2	0	NI	0	0	0	NI	0	0	0	NI	0	0	0	NI	0	0	0		2	0	NI	0	0	0	NI	0	0	0	NI	0	0	0	NI	0	0	0		2	0	2
NC110	B005	2011-09-02	15	Santa Ana	76	Estero de noche arriba	4	114	2	0	NI	0	0	0	NI	0	0	0	NI	0	0	0	NI	0	0	0		2	0	NI	0	0	0	NI	0	0	0	NI	0	0	0	NI	0	0	0		2	0	2
NC210	B005	2011-09-02	15	Santa Ana	76	Estero de noche arriba	4	98	2	0	NI	0	0	0	NI	0	0	0	NI	0	0	0	NI	0	0	0		2	0	NI	0	0	0	NI	0	0	0	NI	0	0	0	NI	0	0	0		2	0	2
NC108	B005	2011-09-02	15	Santa Ana	76	Estero de noche arriba	4	98	2	0	NI	0	0	0	NI	0	0	0	NI	0	0	0	NI	0	0	0		2	0	NI	0	0	0	NI	0	0	0	NI	0	0	0	NI	0	0	0		2	0	2
NC308	B005	2011-09-02	15	Santa Ana	76	Estero de noche arriba	4	137	2	0	NI	0	0	0	NI	0	0	0	NI	0	0	0	NI	0	0	0		2	0	NI	0	0	0	NI	0	0	0	NI	0	0	0	NI	0	0	0		1	1	0
NC217	B005	2011-09-02	15	Santa Ana	76	Estero de noche arriba	4	112	2	0	NI	0	0	0	NI	0	0	0	NI	0	0	0	NI	0	0	0		2	0	NI	0	0	0	NI	0	0	0	NI	0	0	0	NI	0	0	0		1	2	0
NC314	B005	2011-09-02	15	Santa Ana	76	Estero de noche arriba	4	97	2	0	NI	0	0	0	NI	0	0	0	NI	0	0	0	NI	0	0	0		2	0	NI	0	0	0	NI	0	0	0	NI	0	0	0	NI	0	0	0		2	0	2
OA207	B005	2011-09-03	15	San Vicente	79	La Mocora	4	198	2	0	NI	0	0	0	NI	0	0	0	NI	0	0	0	NI	0	0	0		2	0	NI	0	0	0	NI	0	0	0	NI	0	0	0	NI	0	0	0		2	0	2
OA110	B005	2011-09-03	15	San Vicente	79	La Mocora	4	185	2	0	NI	0	0	0	NI	0	0	0	NI	0	0	0	NI	0	0	0		2	0	NI	0	0	0	NI	0	0	0	NI	0	0	0	NI	0	0	0		2	0	2
OA102	B005	2011-09-03	15	San Vicente	79	La Mocora	4	160	2	0	NI	0	0	0	NI	0	0	0	NI	0	0	0	NI	0	0	0		2	0	NI	0	0	0	NI	0	0	0	NI	0	0	0	NI	0	0	0		1	1	0
OA306	B005	2011-09-03	15	San Vicente	79	La Mocora	4	650	2	0	NI	0	0	0	NI	0	0	0	NI	0	0	0	NI	0	0	0		2	0	NI	0	0	0	NI	0	0	0	NI	0	0	0	NI	0	0	0		2	0	2
OA205	B005	2011-09-03	15	San Vicente	79	La Mocora	4	168	2	0	NI	0	0	0	NI	0	0	0	NI	0	0	0	NI	0	0	0		2	0	NI	0	0	0	NI	0	0	0	NI	0	0	0	NI	0	0	0		2	0	2
OA202	B005	2011-09-03	15	San Vicente	79	La Mocora	4	176	2	0	NI	0	0	0	NI	0	0	0	NI	0	0	0	NI	0	0	0		2	0	NI	0	0	0	NI	0	0	0	NI	0	0	0	NI	0	0	0		1	1	0
OA105	B005	2011-09-03	15	San Vicente	79	La Mocora	4	169	2	0	NI	0	0	0	NI	0	0	0	NI	0	0	0	NI	0	0	0		2	0	NI	0	0	0	NI	0	0	0	NI	0	0	0	NI	0	0	0		1	4	0
OA104	B005	2011-09-03	15	San Vicente	79	La Mocora	4	160	2	0	NI	0	0	0	NI	0	0	0	NI	0	0	0	NI	0	0	0		2	0	NI	0	0	0	NI	0	0	0	NI	0	0	0	NI	0	0	0		1	15	1
OA204	B005	2011-09-03	15	San Vicente	79	La Mocora	4	173	2	0	NI	0	0	0	NI	0	0	0	NI	0	0	0	NI	0	0	0		2	0	NI	0	0	0	NI	0	0	0	NI	0	0	0	NI	0	0	0		2	0	2
OA106	B005	2011-09-03	15	San Vicente	79	La Mocora	4	172	2	0	NI	0	0	0	NI	0	0	0	NI	0	0	0	NI	0	0	0		2	0	NI	0	0	0	NI	0	0	0	NI	0	0	0	NI	0	0	0		1	12	1
OA101	B005	2011-09-03	15	San Vicente	79	La Mocora	4	158	2	0	NI	0	0	0	NI	0	0	0	NI	0	0	0	NI	0	0	0		2	0	NI	0	0	0	NI	0	0	0	NI	0	0	0	NI	0	0	0		1	1	0
OA108	B005	2011-09-03	15	San Vicente	79	La Mocora	4	171	2	0	NI	0	0	0	NI	0	0	0	NI	0	0	0	NI	0	0	0		2	0	NI	0	0	0	NI	0	0	0	NI	0	0	0	NI	0	0	0		2	0	2
OA308	B005	2011-09-03	15	San Vicente	79	La Mocora	4	632	2	0	NI	0	0	0	NI	0	0	0	NI	0	0	0	NI	0	0	0		2	0	NI	0	0	0	NI	0	0	0	NI	0	0	0	NI	0	0	0		1	12	1
OA107	B005	2011-09-03	15	San Vicente	79	La Mocora	4	176	2	0	NI	0	0	0	NI	0	0	0	NI	0	0	0	NI	0	0	0		2	0	NI	0	0	0	NI	0	0	0	NI	0	0	0	NI	0	0	0		1	3	0
OA301	B005	2011-09-03	15	San Vicente	79	La Mocora	4	638	2	0	NI	0	0	0	NI	0	0	0	NI	0	0	0	NI	0	0	0		2	0	NI	0	0	0	NI	0	0	0	NI	0	0	0	NI	0	0	0		2	0	2
OA206	B005	2011-09-03	15	San Vicente	79	La Mocora	4	186	2	0	NI	0	0	0	NI	0	0	0	NI	0	0	0	NI	0	0	0		2	0	NI	0	0	0	NI	0	0	0	NI	0	0	0	NI	0	0	0		2	0	2
OA203	B005	2011-09-03	15	San Vicente	79	La Mocora	4	177	2	0	NI	0	0	0	NI	0	0	0	NI	0	0	0	NI	0	0	0		2	0	NI	0	0	0	NI	0	0	0	NI	0	0	0	NI	0	0	0		2	0	2
OA109	B005	2011-09-03	15	San Vicente	79	La Mocora	4	177	2	0	NI	0	0	0	NI	0	0	0	NI	0	0	0	NI	0	0	0		2	0	NI	0	0	0	NI	0	0	0	NI	0	0	0	NI	0	0	0		1	2	0
OA201	B005	2011-09-03	15	San Vicente	79	La Mocora	4	168	2	0	NI	0	0	0	NI	0	0	0	NI	0	0	0	NI	0	0	0		2	0	NI	0	0	0	NI	0	0	0	NI	0	0	0	NI	0	0	0		1	1	0
OA305	B005	2011-09-03	15	San Vicente	79	La Mocora	4	670	2	0	NI	0	0	0	NI	0	0	0	NI	0	0	0	NI	0	0	0		2	0	NI	0	0	0	NI	0	0	0	NI	0	0	0	NI	0	0	0		2	0	2
OA302	B005	2011-09-03	15	San Vicente	79	La Mocora	4	640	2	0	NI	0	0	0	NI	0	0	0	NI	0	0	0	NI	0	0	0		2	0	NI	0	0	0	NI	0	0	0	NI	0	0	0	NI	0	0	0		1	2	0
DZ202	B001	2009-10-23	15	Rocafuerte	15	Danzarin	4	148	2	0	NI	0	0	0	NI	0	0	0	NI	0	0	0	NI	0	0	0		2	0	NI	0	0	0	NI	0	0	0	NI	0	0	0	NI	0	0	0	Peridomicilio en el nido de Cachaja	2	0	2
AC303	B002	2010-02-19	15	San Vicente	1	Ambache Chico	4	102	2	0	NI	0	0	0	NI	0	0	0	NI	0	0	0	NI	0	0	0		2	0	NI	0	0	0	NI	0	0	0	NI	0	0	0	NI	0	0	0		2	0	2
AC201	B002	2010-02-19	15	San Vicente	1	Ambache Chico	4	94	2	0	NI	0	0	0	NI	0	0	0	NI	0	0	0	NI	0	0	0		2	0	NI	0	0	0	NI	0	0	0	NI	0	0	0	NI	0	0	0		2	0	2
AC206	B002	2010-02-19	15	San Vicente	1	Ambache Chico	4	94	2	0	NI	0	0	0	NI	0	0	0	NI	0	0	0	NI	0	0	0		2	0	NI	0	0	0	NI	0	0	0	NI	0	0	0	NI	0	0	0		2	0	2
AC301	B002	2010-02-19	15	San Vicente	1	Ambache Chico	4	94	2	0	NI	0	0	0	NI	0	0	0	NI	0	0	0	NI	0	0	0		2	0	NI	0	0	0	NI	0	0	0	NI	0	0	0	NI	0	0	0		1	4	0
AC304	B002	2010-02-19	15	San Vicente	1	Ambache Chico	4	92	2	0	NI	0	0	0	NI	0	0	0	NI	0	0	0	NI	0	0	0		2	0	NI	0	0	0	NI	0	0	0	NI	0	0	0	NI	0	0	0		2	0	2
AC302	B002	2010-02-19	15	San Vicente	1	Ambache Chico	4	109	2	0	NI	0	0	0	NI	0	0	0	NI	0	0	0	NI	0	0	0		2	0	NI	0	0	0	NI	0	0	0	NI	0	0	0	NI	0	0	0		2	0	2
AC202	B002	2010-02-19	15	San Vicente	1	Ambache Chico	4	103	2	0	NI	0	0	0	NI	0	0	0	NI	0	0	0	NI	0	0	0		2	0	NI	0	0	0	NI	0	0	0	NI	0	0	0	NI	0	0	0		2	0	2
AC205	B002	2010-02-19	15	San Vicente	1	Ambache Chico	4	87	2	0	NI	0	0	0	NI	0	0	0	NI	0	0	0	NI	0	0	0		2	0	NI	0	0	0	NI	0	0	0	NI	0	0	0	NI	0	0	0		2	0	2
AC204	B002	2010-02-19	15	San Vicente	1	Ambache Chico	4	97	2	0	NI	0	0	0	NI	0	0	0	NI	0	0	0	NI	0	0	0		2	0	NI	0	0	0	NI	0	0	0	NI	0	0	0	NI	0	0	0		2	0	2
BL203	B002	2010-08-19	15	Bolivar	2	Balza Abajo	4	139	2	0	NI	0	0	0	NI	0	0	0	NI	0	0	0	NI	0	0	0		2	0	NI	0	0	0	NI	0	0	0	NI	0	0	0	NI	0	0	0		1	6	0
BL302	B002	2010-08-19	15	Bolivar	2	Balza Abajo	4	134	2	0	NI	0	0	0	NI	0	0	0	NI	0	0	0	NI	0	0	0		2	0	NI	0	0	0	NI	0	0	0	NI	0	0	0	NI	0	0	0		1	1	0
BL106	B002	2010-08-19	15	Bolivar	2	Balza Abajo	4	155	2	0	NI	0	0	0	NI	0	0	0	NI	0	0	0	NI	0	0	0		2	0	NI	0	0	0	NI	0	0	0	NI	0	0	0	NI	0	0	0		2	0	2
BL103	B002	2010-08-19	15	Bolivar	2	Balza Abajo	4	160	2	0	NI	0	0	0	NI	0	0	0	NI	0	0	0	NI	0	0	0		2	0	NI	0	0	0	NI	0	0	0	NI	0	0	0	NI	0	0	0		1	1	0
BL205	B002	2010-08-19	15	Bolivar	2	Balza Abajo	4	147	2	0	NI	0	0	0	NI	0	0	0	NI	0	0	0	NI	0	0	0		2	0	NI	0	0	0	NI	0	0	0	NI	0	0	0	NI	0	0	0		1	1	0
BL204	B002	2010-08-19	15	Bolivar	2	Balza Abajo	4	146	2	0	NI	0	0	0	NI	0	0	0	NI	0	0	0	NI	0	0	0		2	0	NI	0	0	0	NI	0	0	0	NI	0	0	0	NI	0	0	0		1	1	0
BL304	B002	2010-08-19	15	Bolivar	2	Balza Abajo	4	153	2	0	NI	0	0	0	NI	0	0	0	NI	0	0	0	NI	0	0	0		2	0	NI	0	0	0	NI	0	0	0	NI	0	0	0	NI	0	0	0		2	0	2
BL105	B002	2010-08-19	15	Bolivar	2	Balza Abajo	4	109	2	0	NI	0	0	0	NI	0	0	0	NI	0	0	0	NI	0	0	0		2	0	NI	0	0	0	NI	0	0	0	NI	0	0	0	NI	0	0	0		2	0	2
BL409	B002	2010-08-19	15	Bolivar	2	Balza Abajo	4	143	2	0	NI	0	0	0	NI	0	0	0	NI	0	0	0	NI	0	0	0		2	0	NI	0	0	0	NI	0	0	0	NI	0	0	0	NI	0	0	0		1	1	0
BL101	B002	2010-08-19	15	Bolivar	2	Balza Abajo	4	168	2	0	NI	0	0	0	NI	0	0	0	NI	0	0	0	NI	0	0	0		2	0	NI	0	0	0	NI	0	0	0	NI	0	0	0	NI	0	0	0		2	0	2
BL309	B002	2010-08-19	15	Bolivar	2	Balza Abajo	4	142	2	0	NI	0	0	0	NI	0	0	0	NI	0	0	0	NI	0	0	0		2	0	NI	0	0	0	NI	0	0	0	NI	0	0	0	NI	0	0	0		2	0	2
BL406	B002	2010-08-19	15	Bolivar	2	Balza Abajo	4	116	2	0	NI	0	0	0	NI	0	0	0	NI	0	0	0	NI	0	0	0		2	0	NI	0	0	0	NI	0	0	0	NI	0	0	0	NI	0	0	0		1	6	0
BL107	B002	2010-08-19	15	Bolivar	2	Balza Abajo	4	137	2	0	NI	0	0	0	NI	0	0	0	NI	0	0	0	NI	0	0	0		2	0	NI	0	0	0	NI	0	0	0	NI	0	0	0	NI	0	0	0		2	0	2
BL104	B002	2010-08-19	15	Bolivar	2	Balza Abajo	4	137	2	0	NI	0	0	0	NI	0	0	0	NI	0	0	0	NI	0	0	0		2	0	NI	0	0	0	NI	0	0	0	NI	0	0	0	NI	0	0	0		2	0	2
BL308	B002	2010-08-19	15	Bolivar	2	Balza Abajo	4	127	2	0	NI	0	0	0	NI	0	0	0	NI	0	0	0	NI	0	0	0		2	0	NI	0	0	0	NI	0	0	0	NI	0	0	0	NI	0	0	0		2	0	2
BL312	B002	2010-08-19	15	Bolivar	2	Balza Abajo	4	136	2	0	NI	0	0	0	NI	0	0	0	NI	0	0	0	NI	0	0	0		2	0	NI	0	0	0	NI	0	0	0	NI	0	0	0	NI	0	0	0		2	0	2
BL307	B002	2010-08-19	15	Bolivar	2	Balza Abajo	4	134	2	0	NI	0	0	0	NI	0	0	0	NI	0	0	0	NI	0	0	0		2	0	NI	0	0	0	NI	0	0	0	NI	0	0	0	NI	0	0	0		2	0	2
BL102	B002	2010-08-19	15	Bolivar	2	Balza Abajo	4	131	2	0	NI	0	0	0	NI	0	0	0	NI	0	0	0	NI	0	0	0		2	0	NI	0	0	0	NI	0	0	0	NI	0	0	0	NI	0	0	0		1	1	0
BL311	B002	2010-08-19	15	Bolivar	2	Balza Abajo	4	153	2	0	NI	0	0	0	NI	0	0	0	NI	0	0	0	NI	0	0	0		2	0	NI	0	0	0	NI	0	0	0	NI	0	0	0	NI	0	0	0		1	3	0
BL305	B002	2010-08-19	15	Bolivar	2	Balza Abajo	4	139	2	0	NI	0	0	0	NI	0	0	0	NI	0	0	0	NI	0	0	0		2	0	NI	0	0	0	NI	0	0	0	NI	0	0	0	NI	0	0	0		2	0	2
BL403	B002	2010-08-19	15	Bolivar	2	Balza Abajo	4	159	2	0	NI	0	0	0	NI	0	0	0	NI	0	0	0	NI	0	0	0		2	0	NI	0	0	0	NI	0	0	0	NI	0	0	0	NI	0	0	0		2	0	2
BL201	B002	2010-08-19	15	Bolivar	2	Balza Abajo	4	158	2	0	NI	0	0	0	NI	0	0	0	NI	0	0	0	NI	0	0	0		2	0	NI	0	0	0	NI	0	0	0	NI	0	0	0	NI	0	0	0		1	2	0
BL202	B002	2010-08-19	15	Bolivar	2	Balza Abajo	4	146	2	0	NI	0	0	0	NI	0	0	0	NI	0	0	0	NI	0	0	0		2	0	NI	0	0	0	NI	0	0	0	NI	0	0	0	NI	0	0	0		1	2	0
BL408	B002	2010-08-19	15	Bolivar	2	Balza Abajo	4	124	2	0	NI	0	0	0	NI	0	0	0	NI	0	0	0	NI	0	0	0		2	0	NI	0	0	0	NI	0	0	0	NI	0	0	0	NI	0	0	0		1	3	0
BL401	B002	2010-08-19	15	Bolivar	2	Balza Abajo	4	166	2	0	NI	0	0	0	NI	0	0	0	NI	0	0	0	NI	0	0	0		2	0	NI	0	0	0	NI	0	0	0	NI	0	0	0	NI	0	0	0		2	0	2
BL207	B002	2010-08-19	15	Bolivar	2	Balza Abajo	4	172	2	0	NI	0	0	0	NI	0	0	0	NI	0	0	0	NI	0	0	0		2	0	NI	0	0	0	NI	0	0	0	NI	0	0	0	NI	0	0	0		1	10	0
BL407	B002	2010-08-19	15	Bolivar	2	Balza Abajo	4	111	2	0	NI	0	0	0	NI	0	0	0	NI	0	0	0	NI	0	0	0		2	0	NI	0	0	0	NI	0	0	0	NI	0	0	0	NI	0	0	0		1	5	0
BL313	B002	2010-08-19	15	Bolivar	2	Balza Abajo	4	126	2	0	NI	0	0	0	NI	0	0	0	NI	0	0	0	NI	0	0	0		2	0	NI	0	0	0	NI	0	0	0	NI	0	0	0	NI	0	0	0		2	0	2
BZ303	B002	2010-08-16	15	Chone	3	Balzar	4	247	2	0	NI	0	0	0	NI	0	0	0	NI	0	0	0	NI	0	0	0		2	0	NI	0	0	0	NI	0	0	0	NI	0	0	0	NI	0	0	0		2	0	2
BZ105	B002	2010-08-16	15	Chone	3	Balzar	4	209	2	0	NI	0	0	0	NI	0	0	0	NI	0	0	0	NI	0	0	0		2	0	NI	0	0	0	NI	0	0	0	NI	0	0	0	NI	0	0	0		2	0	2
BZ306	B002	2010-08-16	15	Chone	3	Balzar	4	219	2	0	NI	0	0	0	NI	0	0	0	NI	0	0	0	NI	0	0	0		2	0	NI	0	0	0	NI	0	0	0	NI	0	0	0	NI	0	0	0		2	0	2
BZ405	B002	2010-08-16	15	Chone	3	Balzar	4	195	2	0	NI	0	0	0	NI	0	0	0	NI	0	0	0	NI	0	0	0		2	0	NI	0	0	0	NI	0	0	0	NI	0	0	0	NI	0	0	0		2	0	2
BZ202	B002	2010-08-16	15	Chone	3	Balzar	4	297	2	0	NI	0	0	0	NI	0	0	0	NI	0	0	0	NI	0	0	0		2	0	NI	0	0	0	NI	0	0	0	NI	0	0	0	NI	0	0	0		2	0	2
BZ309	B002	2010-08-16	15	Chone	3	Balzar	4	198	2	0	NI	0	0	0	NI	0	0	0	NI	0	0	0	NI	0	0	0		2	0	NI	0	0	0	NI	0	0	0	NI	0	0	0	NI	0	0	0		2	0	2
BZ413	B002	2010-08-16	15	Chone	3	Balzar	4	239	2	0	NI	0	0	0	NI	0	0	0	NI	0	0	0	NI	0	0	0		2	0	NI	0	0	0	NI	0	0	0	NI	0	0	0	NI	0	0	0		2	0	2
BZ102	B002	2010-08-16	15	Chone	3	Balzar	4	204	2	0	NI	0	0	0	NI	0	0	0	NI	0	0	0	NI	0	0	0		2	0	NI	0	0	0	NI	0	0	0	NI	0	0	0	NI	0	0	0		1	1	0
BZ106	B002	2010-08-16	15	Chone	3	Balzar	4	220	2	0	NI	0	0	0	NI	0	0	0	NI	0	0	0	NI	0	0	0		2	0	NI	0	0	0	NI	0	0	0	NI	0	0	0	NI	0	0	0		2	0	2
BZ301	B002	2010-08-16	15	Chone	3	Balzar	4	243	2	0	NI	0	0	0	NI	0	0	0	NI	0	0	0	NI	0	0	0		2	0	NI	0	0	0	NI	0	0	0	NI	0	0	0	NI	0	0	0		2	0	2
BZ408	B002	2010-08-16	15	Chone	3	Balzar	4	196	2	0	NI	0	0	0	NI	0	0	0	NI	0	0	0	NI	0	0	0		2	0	NI	0	0	0	NI	0	0	0	NI	0	0	0	NI	0	0	0		1	6	0
BZ402	B002	2010-08-16	15	Chone	3	Balzar	4	212	2	0	NI	0	0	0	NI	0	0	0	NI	0	0	0	NI	0	0	0		2	0	NI	0	0	0	NI	0	0	0	NI	0	0	0	NI	0	0	0		2	0	2
BZ302	B002	2010-08-16	15	Chone	3	Balzar	4	264	2	0	NI	0	0	0	NI	0	0	0	NI	0	0	0	NI	0	0	0		2	0	NI	0	0	0	NI	0	0	0	NI	0	0	0	NI	0	0	0		1	8	0
BZ404	B002	2010-08-16	15	Chone	3	Balzar	4	203	2	0	NI	0	0	0	NI	0	0	0	NI	0	0	0	NI	0	0	0		2	0	NI	0	0	0	NI	0	0	0	NI	0	0	0	NI	0	0	0		1	2	0
BZ403	B002	2010-08-16	15	Chone	3	Balzar	4	211	2	0	NI	0	0	0	NI	0	0	0	NI	0	0	0	NI	0	0	0		2	0	NI	0	0	0	NI	0	0	0	NI	0	0	0	NI	0	0	0		1	2	0
BZ410	B002	2010-08-16	15	Chone	3	Balzar	4	227	2	0	NI	0	0	0	NI	0	0	0	NI	0	0	0	NI	0	0	0		2	0	NI	0	0	0	NI	0	0	0	NI	0	0	0	NI	0	0	0		2	0	2
BZ308	B002	2010-08-16	15	Chone	3	Balzar	4	254	2	0	NI	0	0	0	NI	0	0	0	NI	0	0	0	NI	0	0	0		2	0	NI	0	0	0	NI	0	0	0	NI	0	0	0	NI	0	0	0		2	0	2
BZ103	B002	2010-08-16	15	Chone	3	Balzar	4	200	2	0	NI	0	0	0	NI	0	0	0	NI	0	0	0	NI	0	0	0		2	0	NI	0	0	0	NI	0	0	0	NI	0	0	0	NI	0	0	0		2	0	2
BZ206	B002	2010-08-16	15	Chone	3	Balzar	4	217	2	0	NI	0	0	0	NI	0	0	0	NI	0	0	0	NI	0	0	0		2	0	NI	0	0	0	NI	0	0	0	NI	0	0	0	NI	0	0	0		1	6	0
BZ307	B002	2010-08-16	15	Chone	3	Balzar	4	236	2	0	NI	0	0	0	NI	0	0	0	NI	0	0	0	NI	0	0	0		2	0	NI	0	0	0	NI	0	0	0	NI	0	0	0	NI	0	0	0		2	0	2
BZ201	B002	2010-08-16	15	Chone	3	Balzar	4	236	2	0	NI	0	0	0	NI	0	0	0	NI	0	0	0	NI	0	0	0		2	0	NI	0	0	0	NI	0	0	0	NI	0	0	0	NI	0	0	0		2	0	2
BZ305	B002	2010-08-16	15	Chone	3	Balzar	4	218	2	0	NI	0	0	0	NI	0	0	0	NI	0	0	0	NI	0	0	0		2	0	NI	0	0	0	NI	0	0	0	NI	0	0	0	NI	0	0	0		1	3	0
BZ107	B002	2010-08-16	15	Chone	3	Balzar	4	213	2	0	NI	0	0	0	NI	0	0	0	NI	0	0	0	NI	0	0	0		2	0	NI	0	0	0	NI	0	0	0	NI	0	0	0	NI	0	0	0		2	0	2
BZ205	B002	2010-08-16	15	Chone	3	Balzar	4	249	2	0	NI	0	0	0	NI	0	0	0	NI	0	0	0	NI	0	0	0		2	0	NI	0	0	0	NI	0	0	0	NI	0	0	0	NI	0	0	0		1	6	0
BZ207	B002	2010-08-16	15	Chone	3	Balzar	4	221	2	0	NI	0	0	0	NI	0	0	0	NI	0	0	0	NI	0	0	0		2	0	NI	0	0	0	NI	0	0	0	NI	0	0	0	NI	0	0	0		1	8	0
JC305	B002	2010-08-10	15	El Carmen	4	Cajones El Achiote	4	252	2	0	NI	0	0	0	NI	0	0	0	NI	0	0	0	NI	0	0	0		2	0	NI	0	0	0	NI	0	0	0	NI	0	0	0	NI	0	0	0		2	0	2
JC507	B002	2010-08-10	15	El Carmen	4	Cajones El Achiote	4	229	2	0	NI	0	0	0	NI	0	0	0	NI	0	0	0	NI	0	0	0		2	0	NI	0	0	0	NI	0	0	0	NI	0	0	0	NI	0	0	0		1	6	0
JC302	B002	2010-08-10	15	El Carmen	4	Cajones El Achiote	4	252	2	0	NI	0	0	0	NI	0	0	0	NI	0	0	0	NI	0	0	0		2	0	NI	0	0	0	NI	0	0	0	NI	0	0	0	NI	0	0	0		1	3	0
JC401	B002	2010-08-10	15	El Carmen	4	Cajones El Achiote	4	234	2	0	NI	0	0	0	NI	0	0	0	NI	0	0	0	NI	0	0	0		2	0	NI	0	0	0	NI	0	0	0	NI	0	0	0	NI	0	0	0		1	1	0
JC508	B002	2010-08-10	15	El Carmen	4	Cajones El Achiote	4	231	2	0	NI	0	0	0	NI	0	0	0	NI	0	0	0	NI	0	0	0		2	0	NI	0	0	0	NI	0	0	0	NI	0	0	0	NI	0	0	0		1	1	0
JC505	B002	2010-08-10	15	El Carmen	4	Cajones El Achiote	4	218	2	0	NI	0	0	0	NI	0	0	0	NI	0	0	0	NI	0	0	0		2	0	NI	0	0	0	NI	0	0	0	NI	0	0	0	NI	0	0	0		2	0	2
JC209	B002	2010-08-10	15	El Carmen	4	Cajones El Achiote	4	212	2	0	NI	0	0	0	NI	0	0	0	NI	0	0	0	NI	0	0	0		2	0	NI	0	0	0	NI	0	0	0	NI	0	0	0	NI	0	0	0		2	0	2
JC501	B002	2010-08-10	15	El Carmen	4	Cajones El Achiote	4	223	2	0	NI	0	0	0	NI	0	0	0	NI	0	0	0	NI	0	0	0		2	0	NI	0	0	0	NI	0	0	0	NI	0	0	0	NI	0	0	0		1	1	0
JC306	B002	2010-08-10	15	El Carmen	4	Cajones El Achiote	4	225	2	0	NI	0	0	0	NI	0	0	0	NI	0	0	0	NI	0	0	0		2	0	NI	0	0	0	NI	0	0	0	NI	0	0	0	NI	0	0	0		1	5	0
JC307	B002	2010-08-10	15	El Carmen	4	Cajones El Achiote	4	227	2	0	NI	0	0	0	NI	0	0	0	NI	0	0	0	NI	0	0	0		2	0	NI	0	0	0	NI	0	0	0	NI	0	0	0	NI	0	0	0		1	6	0
JC402	B002	2010-08-10	15	El Carmen	4	Cajones El Achiote	4	221	2	0	NI	0	0	0	NI	0	0	0	NI	0	0	0	NI	0	0	0		2	0	NI	0	0	0	NI	0	0	0	NI	0	0	0	NI	0	0	0		1	1	0
JC403	B002	2010-08-10	15	El Carmen	4	Cajones El Achiote	4	233	2	0	NI	0	0	0	NI	0	0	0	NI	0	0	0	NI	0	0	0		2	0	NI	0	0	0	NI	0	0	0	NI	0	0	0	NI	0	0	0		1	4	0
JC301	B002	2010-08-10	15	El Carmen	4	Cajones El Achiote	4	240	2	0	NI	0	0	0	NI	0	0	0	NI	0	0	0	NI	0	0	0		2	0	NI	0	0	0	NI	0	0	0	NI	0	0	0	NI	0	0	0		1	6	0
JC404	B002	2010-08-10	15	El Carmen	4	Cajones El Achiote	4	245	2	0	NI	0	0	0	NI	0	0	0	NI	0	0	0	NI	0	0	0		2	0	NI	0	0	0	NI	0	0	0	NI	0	0	0	NI	0	0	0		1	4	0
JC405	B002	2010-08-10	15	El Carmen	4	Cajones El Achiote	4	253	2	0	NI	0	0	0	NI	0	0	0	NI	0	0	0	NI	0	0	0		2	0	NI	0	0	0	NI	0	0	0	NI	0	0	0	NI	0	0	0		1	1	0
JC308	B002	2010-08-10	15	El Carmen	4	Cajones El Achiote	4	207	2	0	NI	0	0	0	NI	0	0	0	NI	0	0	0	NI	0	0	0		2	0	NI	0	0	0	NI	0	0	0	NI	0	0	0	NI	0	0	0		1	2	0
JC303	B002	2010-08-10	15	El Carmen	4	Cajones El Achiote	4	227	2	0	NI	0	0	0	NI	0	0	0	NI	0	0	0	NI	0	0	0		2	0	NI	0	0	0	NI	0	0	0	NI	0	0	0	NI	0	0	0		2	0	2
JC207	B002	2010-08-10	15	El Carmen	4	Cajones el Achiote	4	216	2	0	NI	0	0	0	NI	0	0	0	NI	0	0	0	NI	0	0	0		2	0	NI	0	0	0	NI	0	0	0	NI	0	0	0	NI	0	0	0		1	1	0
JC201	B002	2010-08-10	15	El Carmen	4	Cajones el Achiote	4	245	2	0	NI	0	0	0	NI	0	0	0	NI	0	0	0	NI	0	0	0		2	0	NI	0	0	0	NI	0	0	0	NI	0	0	0	NI	0	0	0		1	1	0
JC101	B002	2010-08-10	15	El Carmen	4	Cajones el Achiote	4	242	2	0	NI	0	0	0	NI	0	0	0	NI	0	0	0	NI	0	0	0		2	0	NI	0	0	0	NI	0	0	0	NI	0	0	0	NI	0	0	0		1	1	0
JC106	B002	2010-08-10	15	El Carmen	4	Cajones el Achiote	4	250	2	0	NI	0	0	0	NI	0	0	0	NI	0	0	0	NI	0	0	0		2	0	NI	0	0	0	NI	0	0	0	NI	0	0	0	NI	0	0	0		2	0	2
JC105	B002	2010-08-10	15	El Carmen	4	Cajones el Achiote	4	239	2	0	NI	0	0	0	NI	0	0	0	NI	0	0	0	NI	0	0	0		2	0	NI	0	0	0	NI	0	0	0	NI	0	0	0	NI	0	0	0		1	3	0
JC202	B002	2010-08-10	15	El Carmen	4	Cajones el Achiote	4	248	2	0	NI	0	0	0	NI	0	0	0	NI	0	0	0	NI	0	0	0		2	0	NI	0	0	0	NI	0	0	0	NI	0	0	0	NI	0	0	0		1	12	1
JC203	B002	2010-08-10	15	El Carmen	4	Cajones el Achiote	4	232	2	0	NI	0	0	0	NI	0	0	0	NI	0	0	0	NI	0	0	0		2	0	NI	0	0	0	NI	0	0	0	NI	0	0	0	NI	0	0	0		1	4	0
JC103	B002	2010-08-10	15	El Carmen	4	Cajones el Achiote	4	257	2	0	NI	0	0	0	NI	0	0	0	NI	0	0	0	NI	0	0	0		2	0	NI	0	0	0	NI	0	0	0	NI	0	0	0	NI	0	0	0		1	5	0
JC204	B002	2010-08-10	15	El Carmen	4	Cajones el Achiote	4	244	2	0	NI	0	0	0	NI	0	0	0	NI	0	0	0	NI	0	0	0		2	0	NI	0	0	0	NI	0	0	0	NI	0	0	0	NI	0	0	0		1	2	0
JC208	B002	2010-08-10	15	El Carmen	4	Cajones el Achiote	4	220	2	0	NI	0	0	0	NI	0	0	0	NI	0	0	0	NI	0	0	0		2	0	NI	0	0	0	NI	0	0	0	NI	0	0	0	NI	0	0	0		1	7	0
JC107	B002	2010-08-10	15	El Carmen	4	Cajones el Achiote	4	245	2	0	NI	0	0	0	NI	0	0	0	NI	0	0	0	NI	0	0	0		2	0	NI	0	0	0	NI	0	0	0	NI	0	0	0	NI	0	0	0		1	1	0
JC205	B002	2010-08-10	15	El Carmen	4	Cajones el Achiote	4	251	2	0	NI	0	0	0	NI	0	0	0	NI	0	0	0	NI	0	0	0		2	0	NI	0	0	0	NI	0	0	0	NI	0	0	0	NI	0	0	0		1	3	0
JC102	B002	2010-08-10	15	El Carmen	4	Cajones el Achiote	4	246	2	0	NI	0	0	0	NI	0	0	0	NI	0	0	0	NI	0	0	0		2	0	NI	0	0	0	NI	0	0	0	NI	0	0	0	NI	0	0	0		2	0	2
JC108	B002	2010-08-10	15	El Carmen	4	Cajones el Achiote	4	226	2	0	NI	0	0	0	NI	0	0	0	NI	0	0	0	NI	0	0	0		2	0	NI	0	0	0	NI	0	0	0	NI	0	0	0	NI	0	0	0		1	1	0
LR207	B002	2010-08-25	15	24 de Mayo	5	Callejon Santa Rita	4	134	2	0	NI	0	0	0	NI	0	0	0	NI	0	0	0	NI	0	0	0		2	0	NI	0	0	0	NI	0	0	0	NI	0	0	0	NI	0	0	0		1	1	0
LR203	B002	2010-08-25	15	24 de Mayo	5	Callejon Santa Rita	4	127	2	0	NI	0	0	0	NI	0	0	0	NI	0	0	0	NI	0	0	0		2	0	NI	0	0	0	NI	0	0	0	NI	0	0	0	NI	0	0	0		2	0	2
LR103	B002	2010-08-25	15	24 de Mayo	5	Callejon Santa Rita	4	109	2	0	NI	0	0	0	NI	0	0	0	NI	0	0	0	NI	0	0	0		2	0	NI	0	0	0	NI	0	0	0	NI	0	0	0	NI	0	0	0		2	0	2
LR107	B002	2010-08-25	15	24 de Mayo	5	Callejon Santa Rita	4	104	2	0	NI	0	0	0	NI	0	0	0	NI	0	0	0	NI	0	0	0		2	0	NI	0	0	0	NI	0	0	0	NI	0	0	0	NI	0	0	0		2	0	2
LR204	B002	2010-08-25	15	24 de Mayo	5	Callejon Santa Rita	4	184	2	0	NI	0	0	0	NI	0	0	0	NI	0	0	0	NI	0	0	0		2	0	NI	0	0	0	NI	0	0	0	NI	0	0	0	NI	0	0	0		2	0	2
LR108	B002	2010-08-25	15	24 de Mayo	5	Callejon Santa Rita	4	100	2	0	NI	0	0	0	NI	0	0	0	NI	0	0	0	NI	0	0	0		2	0	NI	0	0	0	NI	0	0	0	NI	0	0	0	NI	0	0	0		2	0	2
LR309	B002	2010-08-25	15	24 de Mayo	5	Callejon Santa Rita	4	112	2	0	NI	0	0	0	NI	0	0	0	NI	0	0	0	NI	0	0	0		2	0	NI	0	0	0	NI	0	0	0	NI	0	0	0	NI	0	0	0		2	0	2
LR105	B002	2010-08-25	15	24 de Mayo	5	Callejon Santa Rita	4	104	2	0	NI	0	0	0	NI	0	0	0	NI	0	0	0	NI	0	0	0		2	0	NI	0	0	0	NI	0	0	0	NI	0	0	0	NI	0	0	0		2	0	2
LR102	B002	2010-08-25	15	24 de Mayo	5	Callejon Santa Rita	4	113	2	0	NI	0	0	0	NI	0	0	0	NI	0	0	0	NI	0	0	0		2	0	NI	0	0	0	NI	0	0	0	NI	0	0	0	NI	0	0	0		1	1	0
LR310	B002	2010-08-25	15	24 de Mayo	5	Callejon Santa Rita	4	130	2	0	NI	0	0	0	NI	0	0	0	NI	0	0	0	NI	0	0	0		2	0	NI	0	0	0	NI	0	0	0	NI	0	0	0	NI	0	0	0		2	0	2
LR210	B002	2010-08-25	15	24 de Mayo	5	Callejon Santa Rita	4	113	2	0	NI	0	0	0	NI	0	0	0	NI	0	0	0	NI	0	0	0		2	0	NI	0	0	0	NI	0	0	0	NI	0	0	0	NI	0	0	0		1	1	0
LR101	B002	2010-08-25	15	24 de Mayo	5	Callejon Santa Rita	4	115	2	0	NI	0	0	0	NI	0	0	0	NI	0	0	0	NI	0	0	0		2	0	NI	0	0	0	NI	0	0	0	NI	0	0	0	NI	0	0	0		2	0	2
LR109	B002	2010-08-25	15	24 de Mayo	5	Callejon Santa Rita	4	104	2	0	NI	0	0	0	NI	0	0	0	NI	0	0	0	NI	0	0	0		2	0	NI	0	0	0	NI	0	0	0	NI	0	0	0	NI	0	0	0		2	0	2
LR305	B002	2010-08-25	15	24 de Mayo	5	Callejon Santa Rita	4	120	2	0	NI	0	0	0	NI	0	0	0	NI	0	0	0	NI	0	0	0		2	0	NI	0	0	0	NI	0	0	0	NI	0	0	0	NI	0	0	0		1	2	0
LR306	B002	2010-08-25	15	24 de Mayo	5	Callejon Santa Rita	4	115	2	0	NI	0	0	0	NI	0	0	0	NI	0	0	0	NI	0	0	0		2	0	NI	0	0	0	NI	0	0	0	NI	0	0	0	NI	0	0	0		1	12	1
LR304	B002	2010-08-25	15	24 de Mayo	5	Callejon Santa Rita	4	116	2	0	NI	0	0	0	NI	0	0	0	NI	0	0	0	NI	0	0	0		2	0	NI	0	0	0	NI	0	0	0	NI	0	0	0	NI	0	0	0		2	0	2
LR303	B002	2010-08-25	15	24 de Mayo	5	Callejon Santa Rita	4	126	2	0	NI	0	0	0	NI	0	0	0	NI	0	0	0	NI	0	0	0		2	0	NI	0	0	0	NI	0	0	0	NI	0	0	0	NI	0	0	0		2	0	2
LR209	B002	2010-08-25	15	24 de Mayo	5	Callejon Santa Rita	4	118	2	0	NI	0	0	0	NI	0	0	0	NI	0	0	0	NI	0	0	0		2	0	NI	0	0	0	NI	0	0	0	NI	0	0	0	NI	0	0	0		2	0	2
LR110	B002	2010-08-25	15	24 de Mayo	5	Callejon Santa Rita	4	109	2	0	NI	0	0	0	NI	0	0	0	NI	0	0	0	NI	0	0	0		2	0	NI	0	0	0	NI	0	0	0	NI	0	0	0	NI	0	0	0		2	0	2
LR202	B002	2010-08-25	15	24 de Mayo	5	Callejon Santa Rita	4	139	2	0	NI	0	0	0	NI	0	0	0	NI	0	0	0	NI	0	0	0		2	0	NI	0	0	0	NI	0	0	0	NI	0	0	0	NI	0	0	0		1	4	0
LR106	B002	2010-08-25	15	24 de Mayo	5	Callejon Santa Rita	4	107	2	0	NI	0	0	0	NI	0	0	0	NI	0	0	0	NI	0	0	0		2	0	NI	0	0	0	NI	0	0	0	NI	0	0	0	NI	0	0	0		2	0	2
LR308	B002	2010-08-25	15	24 de Mayo	5	Callejon Santa Rita	4	128	2	0	NI	0	0	0	NI	0	0	0	NI	0	0	0	NI	0	0	0		2	0	NI	0	0	0	NI	0	0	0	NI	0	0	0	NI	0	0	0		2	0	2
LR211	B002	2010-08-25	15	24 de Mayo	5	Callejon Santa Rita	4	123	2	0	NI	0	0	0	NI	0	0	0	NI	0	0	0	NI	0	0	0		2	0	NI	0	0	0	NI	0	0	0	NI	0	0	0	NI	0	0	0		2	0	2
LR302	B002	2010-08-25	15	24 de Mayo	5	Callejon Santa Rita	4	121	2	0	NI	0	0	0	NI	0	0	0	NI	0	0	0	NI	0	0	0		2	0	NI	0	0	0	NI	0	0	0	NI	0	0	0	NI	0	0	0		2	0	2
LR111	B002	2010-08-25	15	24 de Mayo	5	Callejon Santa Rita	4	122	2	0	NI	0	0	0	NI	0	0	0	NI	0	0	0	NI	0	0	0		2	0	NI	0	0	0	NI	0	0	0	NI	0	0	0	NI	0	0	0		2	0	2
LR301	B002	2010-08-25	15	24 de Mayo	5	Callejon Santa Rita	4	121	2	0	NI	0	0	0	NI	0	0	0	NI	0	0	0	NI	0	0	0		2	0	NI	0	0	0	NI	0	0	0	NI	0	0	0	NI	0	0	0		2	0	2
LR208	B002	2010-08-25	15	24 de Mayo	5	Callejon Santa Rita	4	114	2	0	NI	0	0	0	NI	0	0	0	NI	0	0	0	NI	0	0	0		2	0	NI	0	0	0	NI	0	0	0	NI	0	0	0	NI	0	0	0		1	9	0
LR205	B002	2010-08-25	15	24 de Mayo	5	Callejon Santa Rita	4	124	2	0	NI	0	0	0	NI	0	0	0	NI	0	0	0	NI	0	0	0		2	0	NI	0	0	0	NI	0	0	0	NI	0	0	0	NI	0	0	0		2	0	2
LR201	B002	2010-08-25	15	24 de Mayo	5	Callejon Santa Rita	4	142	2	0	NI	0	0	0	NI	0	0	0	NI	0	0	0	NI	0	0	0		2	0	NI	0	0	0	NI	0	0	0	NI	0	0	0	NI	0	0	0		2	0	2
LR307	B002	2010-08-25	15	24 de Mayo	5	Callejon Santa Rita	4	106	2	0	NI	0	0	0	NI	0	0	0	NI	0	0	0	NI	0	0	0		2	0	NI	0	0	0	NI	0	0	0	NI	0	0	0	NI	0	0	0		1	2	0
CB110	B002	2010-08-27	15	Pajan	6	CaÃ±a Brava	4	233	2	0	NI	0	0	0	NI	0	0	0	NI	0	0	0	NI	0	0	0		2	0	NI	0	0	0	NI	0	0	0	NI	0	0	0	NI	0	0	0		2	0	2
CB211	B002	2010-08-27	15	Pajan	6	CaÃ±a Brava	4	219	2	0	NI	0	0	0	NI	0	0	0	NI	0	0	0	NI	0	0	0		2	0	NI	0	0	0	NI	0	0	0	NI	0	0	0	NI	0	0	0		2	0	2
CB308	B002	2010-08-27	15	Pajan	6	CaÃ±a Brava	4	226	2	0	NI	0	0	0	NI	0	0	0	NI	0	0	0	NI	0	0	0		2	0	NI	0	0	0	NI	0	0	0	NI	0	0	0	NI	0	0	0		2	0	2
CB210	B002	2010-08-27	15	Pajan	6	CaÃ±a Brava	4	228	2	0	NI	0	0	0	NI	0	0	0	NI	0	0	0	NI	0	0	0		2	0	NI	0	0	0	NI	0	0	0	NI	0	0	0	NI	0	0	0		2	0	2
CB404	B002	2010-08-27	15	Pajan	6	CaÃ±a Brava	4	224	2	0	NI	0	0	0	NI	0	0	0	NI	0	0	0	NI	0	0	0		2	0	NI	0	0	0	NI	0	0	0	NI	0	0	0	NI	0	0	0		2	0	2
CB402	B002	2010-08-27	15	Pajan	6	CaÃ±a Brava	4	219	2	0	NI	0	0	0	NI	0	0	0	NI	0	0	0	NI	0	0	0		2	0	NI	0	0	0	NI	0	0	0	NI	0	0	0	NI	0	0	0		2	0	2
CB103	B002	2010-08-27	15	Pajan	6	CaÃ±a Brava	4	241	2	0	NI	0	0	0	NI	0	0	0	NI	0	0	0	NI	0	0	0		2	0	NI	0	0	0	NI	0	0	0	NI	0	0	0	NI	0	0	0		2	0	2
CB208	B002	2010-08-27	15	Pajan	6	CaÃ±a Brava	4	238	2	0	NI	0	0	0	NI	0	0	0	NI	0	0	0	NI	0	0	0		2	0	NI	0	0	0	NI	0	0	0	NI	0	0	0	NI	0	0	0		1	4	0
CB302	B002	2010-08-27	15	Pajan	6	CaÃ±a Brava	4	207	2	0	NI	0	0	0	NI	0	0	0	NI	0	0	0	NI	0	0	0		2	0	NI	0	0	0	NI	0	0	0	NI	0	0	0	NI	0	0	0		1	1	0
CB109	B002	2010-08-27	15	Pajan	6	CaÃ±a Brava	4	242	2	0	NI	0	0	0	NI	0	0	0	NI	0	0	0	NI	0	0	0		2	0	NI	0	0	0	NI	0	0	0	NI	0	0	0	NI	0	0	0		2	0	2
CB307	B002	2010-08-27	15	Pajan	6	CaÃ±a Brava	4	237	2	0	NI	0	0	0	NI	0	0	0	NI	0	0	0	NI	0	0	0		2	0	NI	0	0	0	NI	0	0	0	NI	0	0	0	NI	0	0	0		1	2	0
CB306	B002	2010-08-27	15	Pajan	6	CaÃ±a Brava	4	222	2	0	NI	0	0	0	NI	0	0	0	NI	0	0	0	NI	0	0	0		2	0	NI	0	0	0	NI	0	0	0	NI	0	0	0	NI	0	0	0		1	12	1
CB305	B002	2010-08-27	15	Pajan	6	CaÃ±a Brava	4	222	2	0	NI	0	0	0	NI	0	0	0	NI	0	0	0	NI	0	0	0		2	0	NI	0	0	0	NI	0	0	0	NI	0	0	0	NI	0	0	0		2	0	2
CB206	B002	2010-08-27	15	Pajan	6	CaÃ±a Brava	4	233	2	0	NI	0	0	0	NI	0	0	0	NI	0	0	0	NI	0	0	0		2	0	NI	0	0	0	NI	0	0	0	NI	0	0	0	NI	0	0	0		1	6	0
CB408	B002	2010-08-27	15	Pajan	6	CaÃ±a Brava	4	226	2	0	NI	0	0	0	NI	0	0	0	NI	0	0	0	NI	0	0	0		2	0	NI	0	0	0	NI	0	0	0	NI	0	0	0	NI	0	0	0		1	5	0
CB104	B002	2010-08-27	15	Pajan	6	CaÃ±a Brava	4	234	2	0	NI	0	0	0	NI	0	0	0	NI	0	0	0	NI	0	0	0		2	0	NI	0	0	0	NI	0	0	0	NI	0	0	0	NI	0	0	0		2	0	2
CB405	B002	2010-08-27	15	Pajan	6	CaÃ±a Brava	4	232	2	0	NI	0	0	0	NI	0	0	0	NI	0	0	0	NI	0	0	0		2	0	NI	0	0	0	NI	0	0	0	NI	0	0	0	NI	0	0	0		2	0	2
CB406	B002	2010-08-27	15	Pajan	6	CaÃ±a Brava	4	229	2	0	NI	0	0	0	NI	0	0	0	NI	0	0	0	NI	0	0	0		2	0	NI	0	0	0	NI	0	0	0	NI	0	0	0	NI	0	0	0		2	0	2
CB309	B002	2010-08-27	15	Pajan	6	CaÃ±a Brava	4	234	2	0	NI	0	0	0	NI	0	0	0	NI	0	0	0	NI	0	0	0		2	0	NI	0	0	0	NI	0	0	0	NI	0	0	0	NI	0	0	0		2	0	2
CB407	B002	2010-08-27	15	Pajan	6	CaÃ±a Brava	4	225	2	0	NI	0	0	0	NI	0	0	0	NI	0	0	0	NI	0	0	0		2	0	NI	0	0	0	NI	0	0	0	NI	0	0	0	NI	0	0	0		2	0	2
CB101	B002	2010-08-27	15	Pajan	6	CaÃ±a Brava	4	245	2	0	NI	0	0	0	NI	0	0	0	NI	0	0	0	NI	0	0	0		2	0	NI	0	0	0	NI	0	0	0	NI	0	0	0	NI	0	0	0		1	1	0
CB105	B002	2010-08-27	15	Pajan	6	CaÃ±a Brava	4	202	2	0	NI	0	0	0	NI	0	0	0	NI	0	0	0	NI	0	0	0		2	0	NI	0	0	0	NI	0	0	0	NI	0	0	0	NI	0	0	0		2	0	2
CB401	B002	2010-08-27	15	Pajan	6	CaÃ±a Brava	4	214	2	0	NI	0	0	0	NI	0	0	0	NI	0	0	0	NI	0	0	0		2	0	NI	0	0	0	NI	0	0	0	NI	0	0	0	NI	0	0	0		1	6	0
CB209	B002	2010-08-27	15	Pajan	6	CaÃ±a Brava	4	231	2	0	NI	0	0	0	NI	0	0	0	NI	0	0	0	NI	0	0	0		2	0	NI	0	0	0	NI	0	0	0	NI	0	0	0	NI	0	0	0		2	0	2
CS502	B001	2009-07-10	15	Jipijapa	7	CaÃ±itas	4	247	2	0	NI	0	0	0	NI	0	0	0	NI	0	0	0	NI	0	0	0		2	0	NI	0	0	0	NI	0	0	0	NI	0	0	0	NI	0	0	0		2	0	2
CS507	B001	2009-07-10	15	Jipijapa	7	CaÃ±itas	4	235	2	0	NI	0	0	0	NI	0	0	0	NI	0	0	0	NI	0	0	0		2	0	NI	0	0	0	NI	0	0	0	NI	0	0	0	NI	0	0	0		2	0	2
CS104	B001	2009-07-10	15	Jipijapa	7	CaÃ±itas	4	226	2	0	NI	0	0	0	NI	0	0	0	NI	0	0	0	NI	0	0	0		2	0	NI	0	0	0	NI	0	0	0	NI	0	0	0	NI	0	0	0		2	0	2
CS302	B001	2009-07-10	15	Jipijapa	7	CaÃ±itas	4	232	2	0	NI	0	0	0	NI	0	0	0	NI	0	0	0	NI	0	0	0		2	0	NI	0	0	0	NI	0	0	0	NI	0	0	0	NI	0	0	0		1	12	1
CS203	B001	2009-07-10	15	Jipijapa	7	CaÃ±itas	4	221	2	0	NI	0	0	0	NI	0	0	0	NI	0	0	0	NI	0	0	0		2	0	NI	0	0	0	NI	0	0	0	NI	0	0	0	NI	0	0	0		1	1	0
CS304	B001	2009-07-10	15	Jipijapa	7	CaÃ±itas	4	231	2	0	NI	0	0	0	NI	0	0	0	NI	0	0	0	NI	0	0	0		2	0	NI	0	0	0	NI	0	0	0	NI	0	0	0	NI	0	0	0		2	0	2
CS401	B001	2009-07-10	15	Jipijapa	7	CaÃ±itas	4	234	2	0	NI	0	0	0	NI	0	0	0	NI	0	0	0	NI	0	0	0		2	0	NI	0	0	0	NI	0	0	0	NI	0	0	0	NI	0	0	0		2	0	2
CS508	B001	2009-07-10	15	Jipijapa	7	CaÃ±itas	4	242	2	0	NI	0	0	0	NI	0	0	0	NI	0	0	0	NI	0	0	0		2	0	NI	0	0	0	NI	0	0	0	NI	0	0	0	NI	0	0	0		2	0	2
CS201	B001	2009-07-10	15	Jipijapa	7	CaÃ±itas	4	223	2	0	NI	0	0	0	NI	0	0	0	NI	0	0	0	NI	0	0	0		2	0	NI	0	0	0	NI	0	0	0	NI	0	0	0	NI	0	0	0		2	0	2
CS101	B001	2009-07-10	15	Jipijapa	7	CaÃ±itas	4	233	2	0	NI	0	0	0	NI	0	0	0	NI	0	0	0	NI	0	0	0		2	0	NI	0	0	0	NI	0	0	0	NI	0	0	0	NI	0	0	0		2	0	2
CS308	B001	2009-07-10	15	Jipijapa	7	CaÃ±itas	4	219	2	0	NI	0	0	0	NI	0	0	0	NI	0	0	0	NI	0	0	0		2	0	NI	0	0	0	NI	0	0	0	NI	0	0	0	NI	0	0	0		2	0	2
CS103	B001	2009-07-10	15	Jipijapa	7	CaÃ±itas	4	228	2	0	NI	0	0	0	NI	0	0	0	NI	0	0	0	NI	0	0	0		2	0	NI	0	0	0	NI	0	0	0	NI	0	0	0	NI	0	0	0		2	0	2
CS403	B001	2009-07-10	15	Jipijapa	7	CaÃ±itas	4	239	2	0	NI	0	0	0	NI	0	0	0	NI	0	0	0	NI	0	0	0		2	0	NI	0	0	0	NI	0	0	0	NI	0	0	0	NI	0	0	0		1	1	0
CS202	B001	2009-07-10	15	Jipijapa	7	CaÃ±itas	4	226	2	0	NI	0	0	0	NI	0	0	0	NI	0	0	0	NI	0	0	0		2	0	NI	0	0	0	NI	0	0	0	NI	0	0	0	NI	0	0	0		1	1	0
CS106	B001	2009-07-10	15	Jipijapa	7	CaÃ±itas	4	222	2	0	NI	0	0	0	NI	0	0	0	NI	0	0	0	NI	0	0	0		2	0	NI	0	0	0	NI	0	0	0	NI	0	0	0	NI	0	0	0		2	0	2
CS207	B001	2009-07-10	15	Jipijapa	7	CaÃ±itas	4	219	2	0	NI	0	0	0	NI	0	0	0	NI	0	0	0	NI	0	0	0		2	0	NI	0	0	0	NI	0	0	0	NI	0	0	0	NI	0	0	0		2	0	2
CS503	B001	2009-07-10	15	Jipijapa	7	CaÃ±itas	4	229	2	0	NI	0	0	0	NI	0	0	0	NI	0	0	0	NI	0	0	0		2	0	NI	0	0	0	NI	0	0	0	NI	0	0	0	NI	0	0	0		2	0	2
CS105	B001	2009-07-10	15	Jipijapa	7	CaÃ±itas	4	217	2	0	NI	0	0	0	NI	0	0	0	NI	0	0	0	NI	0	0	0		2	0	NI	0	0	0	NI	0	0	0	NI	0	0	0	NI	0	0	0		1	3	0
CS407	B001	2009-07-10	15	Jipijapa	7	CaÃ±itas	4	252	2	0	NI	0	0	0	NI	0	0	0	NI	0	0	0	NI	0	0	0		2	0	NI	0	0	0	NI	0	0	0	NI	0	0	0	NI	0	0	0		2	0	2
CS204	B001	2009-07-10	15	Jipijapa	7	CaÃ±itas	4	213	2	0	NI	0	0	0	NI	0	0	0	NI	0	0	0	NI	0	0	0		2	0	NI	0	0	0	NI	0	0	0	NI	0	0	0	NI	0	0	0		2	0	2
CS501	B001	2009-07-10	15	Jipijapa	7	CaÃ±itas	4	249	2	0	NI	0	0	0	NI	0	0	0	NI	0	0	0	NI	0	0	0		2	0	NI	0	0	0	NI	0	0	0	NI	0	0	0	NI	0	0	0		1	4	0
CS303	B001	2009-07-10	15	Jipijapa	7	CaÃ±itas	4	223	2	0	NI	0	0	0	NI	0	0	0	NI	0	0	0	NI	0	0	0		2	0	NI	0	0	0	NI	0	0	0	NI	0	0	0	NI	0	0	0		2	0	2
CS205	B001	2009-07-10	15	Jipijapa	7	CaÃ±itas	4	219	2	0	NI	0	0	0	NI	0	0	0	NI	0	0	0	NI	0	0	0		2	0	NI	0	0	0	NI	0	0	0	NI	0	0	0	NI	0	0	0		2	0	2
CS306	B001	2009-07-10	15	Jipijapa	7	CaÃ±itas	4	222	2	0	NI	0	0	0	NI	0	0	0	NI	0	0	0	NI	0	0	0		2	0	NI	0	0	0	NI	0	0	0	NI	0	0	0	NI	0	0	0		2	0	2
CS504	B001	2009-07-10	15	Jipijapa	7	CaÃ±itas	4	231	2	0	NI	0	0	0	NI	0	0	0	NI	0	0	0	NI	0	0	0		2	0	NI	0	0	0	NI	0	0	0	NI	0	0	0	NI	0	0	0		2	0	2
CS102	B001	2009-07-10	15	Jipijapa	7	CaÃ±itas	4	238	2	0	NI	0	0	0	NI	0	0	0	NI	0	0	0	NI	0	0	0		2	0	NI	0	0	0	NI	0	0	0	NI	0	0	0	NI	0	0	0		2	0	2
CS506	B001	2009-07-10	15	Jipijapa	7	CaÃ±itas	4	236	2	0	NI	0	0	0	NI	0	0	0	NI	0	0	0	NI	0	0	0		2	0	NI	0	0	0	NI	0	0	0	NI	0	0	0	NI	0	0	0		2	0	2
RP307	B002	2010-02-13	15	Montecristi	8	Cerro Copeton	4	244	2	0	NI	0	0	0	NI	0	0	0	NI	0	0	0	NI	0	0	0		2	0	NI	0	0	0	NI	0	0	0	NI	0	0	0	NI	0	0	0		1	2	0
RP103	B002	2010-02-13	15	Montecristi	8	Cerro Copeton	4	445	2	0	NI	0	0	0	NI	0	0	0	NI	0	0	0	NI	0	0	0		2	0	NI	0	0	0	NI	0	0	0	NI	0	0	0	NI	0	0	0		1	12	1
RP215	B002	2010-02-13	15	Montecristi	8	Cerro Copeton	4	344	2	0	NI	0	0	0	NI	0	0	0	NI	0	0	0	NI	0	0	0		2	0	NI	0	0	0	NI	0	0	0	NI	0	0	0	NI	0	0	0		2	0	2
RP409	B002	2010-02-13	15	Montecristi	8	Cerro Copeton	4	249	2	0	NI	0	0	0	NI	0	0	0	NI	0	0	0	NI	0	0	0		2	0	NI	0	0	0	NI	0	0	0	NI	0	0	0	NI	0	0	0		2	0	2
RP208	B002	2010-02-13	15	Montecristi	8	Cerro Copeton	4	314	2	0	NI	0	0	0	NI	0	0	0	NI	0	0	0	NI	0	0	0		2	0	NI	0	0	0	NI	0	0	0	NI	0	0	0	NI	0	0	0		2	0	2
RP408	B002	2010-02-13	15	Montecristi	8	Cerro Copeton	4	262	2	0	NI	0	0	0	NI	0	0	0	NI	0	0	0	NI	0	0	0		2	0	NI	0	0	0	NI	0	0	0	NI	0	0	0	NI	0	0	0		2	0	2
RP303	B002	2010-02-13	15	Montecristi	8	Cerro Copeton	4	258	2	0	NI	0	0	0	NI	0	0	0	NI	0	0	0	NI	0	0	0		2	0	NI	0	0	0	NI	0	0	0	NI	0	0	0	NI	0	0	0		2	0	2
RP214	B002	2010-02-13	15	Montecristi	8	Cerro Copeton	4	342	2	0	NI	0	0	0	NI	0	0	0	NI	0	0	0	NI	0	0	0		2	0	NI	0	0	0	NI	0	0	0	NI	0	0	0	NI	0	0	0		2	0	2
RP206	B002	2010-02-13	15	Montecristi	8	Cerro Copeton	4	331	2	0	NI	0	0	0	NI	0	0	0	NI	0	0	0	NI	0	0	0		2	0	NI	0	0	0	NI	0	0	0	NI	0	0	0	NI	0	0	0		2	0	2
RP102	B002	2010-02-13	15	Montecristi	8	Cerro Copeton	4	143	2	0	NI	0	0	0	NI	0	0	0	NI	0	0	0	NI	0	0	0		2	0	NI	0	0	0	NI	0	0	0	NI	0	0	0	NI	0	0	0		2	0	2
RP306	B002	2010-02-13	15	Montecristi	8	Cerro Copeton	4	250	2	0	NI	0	0	0	NI	0	0	0	NI	0	0	0	NI	0	0	0		2	0	NI	0	0	0	NI	0	0	0	NI	0	0	0	NI	0	0	0		1	24	1
RP403	B002	2010-02-13	15	Montecristi	8	Cerro Copeton	4	233	2	0	NI	0	0	0	NI	0	0	0	NI	0	0	0	NI	0	0	0		2	0	NI	0	0	0	NI	0	0	0	NI	0	0	0	NI	0	0	0		2	0	2
RP106	B002	2010-02-13	15	Montecristi	8	Cerro Copeton	4	361	2	0	NI	0	0	0	NI	0	0	0	NI	0	0	0	NI	0	0	0		2	0	NI	0	0	0	NI	0	0	0	NI	0	0	0	NI	0	0	0		2	0	2
RP404	B002	2010-02-13	15	Montecristi	8	Cerro Copeton	4	256	2	0	NI	0	0	0	NI	0	0	0	NI	0	0	0	NI	0	0	0		2	0	NI	0	0	0	NI	0	0	0	NI	0	0	0	NI	0	0	0		1	6	0
RP101	B002	2010-02-13	15	Montecristi	8	Cerro Copeton	4	481	2	0	NI	0	0	0	NI	0	0	0	NI	0	0	0	NI	0	0	0		2	0	NI	0	0	0	NI	0	0	0	NI	0	0	0	NI	0	0	0		2	0	2
RP104	B002	2010-02-13	15	Montecristi	8	Cerro Copeton	4	373	2	0	NI	0	0	0	NI	0	0	0	NI	0	0	0	NI	0	0	0		2	0	NI	0	0	0	NI	0	0	0	NI	0	0	0	NI	0	0	0		2	0	2
RP407	B002	2010-02-13	15	Montecristi	8	Cerro Copeton	4	242	2	0	NI	0	0	0	NI	0	0	0	NI	0	0	0	NI	0	0	0		2	0	NI	0	0	0	NI	0	0	0	NI	0	0	0	NI	0	0	0		2	0	2
CD106	B001	2009-07-07	15	Jipijapa	9	Chade	4	415	2	0	NI	0	0	0	NI	0	0	0	NI	0	0	0	NI	0	0	0		2	0	NI	0	0	0	NI	0	0	0	NI	0	0	0	NI	0	0	0		1	5	0
CD314	B001	2009-07-08	15	Jipijapa	9	Chade	4	333	2	0	NI	0	0	0	NI	0	0	0	NI	0	0	0	NI	0	0	0		2	0	NI	0	0	0	NI	0	0	0	NI	0	0	0	NI	0	0	0		2	0	2
CD318	B001	2009-07-08	15	Jipijapa	9	Chade	4	332	2	0	NI	0	0	0	NI	0	0	0	NI	0	0	0	NI	0	0	0		2	0	NI	0	0	0	NI	0	0	0	NI	0	0	0	NI	0	0	0		1	3	0
CD515	B001	2009-07-09	15	Jipijapa	9	Chade	4	320	2	0	NI	0	0	0	NI	0	0	0	NI	0	0	0	NI	0	0	0		2	0	NI	0	0	0	NI	0	0	0	NI	0	0	0	NI	0	0	0		2	0	2
CD405	B001	2009-07-07	15	Jipijapa	9	Chade	4	330	2	0	NI	0	0	0	NI	0	0	0	NI	0	0	0	NI	0	0	0		2	0	NI	0	0	0	NI	0	0	0	NI	0	0	0	NI	0	0	0		2	0	2
CD204	B001	2009-07-07	15	Jipijapa	9	Chade	4	349	2	0	NI	0	0	0	NI	0	0	0	NI	0	0	0	NI	0	0	0		2	0	NI	0	0	0	NI	0	0	0	NI	0	0	0	NI	0	0	0		1	6	0
CD410	B001	2009-07-08	15	Jipijapa	9	Chade	4	344	2	0	NI	0	0	0	NI	0	0	0	NI	0	0	0	NI	0	0	0		2	0	NI	0	0	0	NI	0	0	0	NI	0	0	0	NI	0	0	0		2	0	2
CD508	B001	2009-07-08	15	Jipijapa	9	Chade	4	339	2	0	NI	0	0	0	NI	0	0	0	NI	0	0	0	NI	0	0	0		2	0	NI	0	0	0	NI	0	0	0	NI	0	0	0	NI	0	0	0		1	9	0
CD406	B001	2009-07-08	15	Jipijapa	9	Chade	4	333	2	0	NI	0	0	0	NI	0	0	0	NI	0	0	0	NI	0	0	0		2	0	NI	0	0	0	NI	0	0	0	NI	0	0	0	NI	0	0	0		1	1	0
CD409	B001	2009-07-08	15	Jipijapa	9	Chade	4	325	2	0	NI	0	0	0	NI	0	0	0	NI	0	0	0	NI	0	0	0		2	0	NI	0	0	0	NI	0	0	0	NI	0	0	0	NI	0	0	0		1	12	1
CD502	B001	2009-07-07	15	Jipijapa	9	Chade	4	346	2	0	NI	0	0	0	NI	0	0	0	NI	0	0	0	NI	0	0	0		2	0	NI	0	0	0	NI	0	0	0	NI	0	0	0	NI	0	0	0		2	0	2
CD310	B001	2009-07-08	15	Jipijapa	9	Chade	4	338	2	0	NI	0	0	0	NI	0	0	0	NI	0	0	0	NI	0	0	0		2	0	NI	0	0	0	NI	0	0	0	NI	0	0	0	NI	0	0	0		2	0	2
CD304	B001	2009-07-07	15	Jipijapa	9	Chade	4	351	2	0	NI	0	0	0	NI	0	0	0	NI	0	0	0	NI	0	0	0		2	0	NI	0	0	0	NI	0	0	0	NI	0	0	0	NI	0	0	0		2	0	2
CD210	B001	2009-07-07	15	Jipijapa	9	Chade	4	360	2	0	NI	0	0	0	NI	0	0	0	NI	0	0	0	NI	0	0	0		2	0	NI	0	0	0	NI	0	0	0	NI	0	0	0	NI	0	0	0		1	6	0
CD504	B001	2009-07-07	15	Jipijapa	9	Chade	4	353	2	0	NI	0	0	0	NI	0	0	0	NI	0	0	0	NI	0	0	0		2	0	NI	0	0	0	NI	0	0	0	NI	0	0	0	NI	0	0	0		1	6	0
CD413	B001	2009-07-09	15	Jipijapa	9	Chade	4	328	2	0	NI	0	0	0	NI	0	0	0	NI	0	0	0	NI	0	0	0		2	0	NI	0	0	0	NI	0	0	0	NI	0	0	0	NI	0	0	0		2	0	2
CD513	B001	2009-07-09	15	Jipijapa	9	Chade	4	360	2	0	NI	0	0	0	NI	0	0	0	NI	0	0	0	NI	0	0	0		2	0	NI	0	0	0	NI	0	0	0	NI	0	0	0	NI	0	0	0		2	0	2
CD506	B001	2009-07-07	15	Jipijapa	9	Chade	4	342	2	0	NI	0	0	0	NI	0	0	0	NI	0	0	0	NI	0	0	0		2	0	NI	0	0	0	NI	0	0	0	NI	0	0	0	NI	0	0	0		1	3	0
CD509	B001	2009-07-08	15	Jipijapa	9	Chade	4	349	2	0	NI	0	0	0	NI	0	0	0	NI	0	0	0	NI	0	0	0		2	0	NI	0	0	0	NI	0	0	0	NI	0	0	0	NI	0	0	0		2	0	2
CD211	B001	2009-07-07	15	Jipijapa	9	Chade	4	339	2	0	NI	0	0	0	NI	0	0	0	NI	0	0	0	NI	0	0	0		2	0	NI	0	0	0	NI	0	0	0	NI	0	0	0	NI	0	0	0		2	0	2
CD315	B001	2009-07-08	15	Jipijapa	9	Chade	4	335	2	0	NI	0	0	0	NI	0	0	0	NI	0	0	0	NI	0	0	0		2	0	NI	0	0	0	NI	0	0	0	NI	0	0	0	NI	0	0	0		1	2	0
CD207	B001	2009-07-07	15	Jipijapa	9	Chade	4	364	2	0	NI	0	0	0	NI	0	0	0	NI	0	0	0	NI	0	0	0		2	0	NI	0	0	0	NI	0	0	0	NI	0	0	0	NI	0	0	0		1	1	0
CD209	B001	2009-07-07	15	Jipijapa	9	Chade	4	343	2	0	NI	0	0	0	NI	0	0	0	NI	0	0	0	NI	0	0	0		2	0	NI	0	0	0	NI	0	0	0	NI	0	0	0	NI	0	0	0		2	0	2
CD301	B001	2009-07-07	15	Jipijapa	9	Chade	4	355	2	0	NI	0	0	0	NI	0	0	0	NI	0	0	0	NI	0	0	0		2	0	NI	0	0	0	NI	0	0	0	NI	0	0	0	NI	0	0	0		1	12	1
CD111	B001	2009-07-07	15	Jipijapa	9	Chade	4	372	2	0	NI	0	0	0	NI	0	0	0	NI	0	0	0	NI	0	0	0		2	0	NI	0	0	0	NI	0	0	0	NI	0	0	0	NI	0	0	0		1	1	0
CD309	B001	2009-07-07	15	Jipijapa	9	Chade	4	349	2	0	NI	0	0	0	NI	0	0	0	NI	0	0	0	NI	0	0	0		2	0	NI	0	0	0	NI	0	0	0	NI	0	0	0	NI	0	0	0		2	0	2
CD302	B001	2009-07-07	15	Jipijapa	9	Chade	4	344	2	0	NI	0	0	0	NI	0	0	0	NI	0	0	0	NI	0	0	0		2	0	NI	0	0	0	NI	0	0	0	NI	0	0	0	NI	0	0	0		1	6	0
CD319	B001	2009-07-09	15	Jipijapa	9	Chade	4	482	2	0	NI	0	0	0	NI	0	0	0	NI	0	0	0	NI	0	0	0		2	0	NI	0	0	0	NI	0	0	0	NI	0	0	0	NI	0	0	0		2	0	2
CD205	B001	2009-07-07	15	Jipijapa	9	Chade	4	346	2	0	NI	0	0	0	NI	0	0	0	NI	0	0	0	NI	0	0	0		2	0	NI	0	0	0	NI	0	0	0	NI	0	0	0	NI	0	0	0		2	0	2
CD512	B001	2009-07-08	15	Jipijapa	9	Chade	4	373	2	0	NI	0	0	0	NI	0	0	0	NI	0	0	0	NI	0	0	0		2	0	NI	0	0	0	NI	0	0	0	NI	0	0	0	NI	0	0	0		2	0	2
CD320	B001	2009-07-09	15	Jipijapa	9	Chade	4	466	2	0	NI	0	0	0	NI	0	0	0	NI	0	0	0	NI	0	0	0		2	0	NI	0	0	0	NI	0	0	0	NI	0	0	0	NI	0	0	0		1	12	1
CD311	B001	2009-07-08	15	Jipijapa	9	Chade	4	305	2	0	NI	0	0	0	NI	0	0	0	NI	0	0	0	NI	0	0	0		2	0	NI	0	0	0	NI	0	0	0	NI	0	0	0	NI	0	0	0		2	0	2
CD415	B001	2009-07-09	15	Jipijapa	9	Chade	4	330	2	0	NI	0	0	0	NI	0	0	0	NI	0	0	0	NI	0	0	0		2	0	NI	0	0	0	NI	0	0	0	NI	0	0	0	NI	0	0	0		1	12	1
CD220	B001	2009-07-08	15	Jipijapa	9	Chade	4	350	2	0	NI	0	0	0	NI	0	0	0	NI	0	0	0	NI	0	0	0		2	0	NI	0	0	0	NI	0	0	0	NI	0	0	0	NI	0	0	0		1	1	0
CD303	B001	2009-07-07	15	Jipijapa	9	Chade	4	341	2	0	NI	0	0	0	NI	0	0	0	NI	0	0	0	NI	0	0	0		2	0	NI	0	0	0	NI	0	0	0	NI	0	0	0	NI	0	0	0		2	0	2
CD516	B001	2009-07-09	15	Jipijapa	9	Chade	4	319	2	0	NI	0	0	0	NI	0	0	0	NI	0	0	0	NI	0	0	0		2	0	NI	0	0	0	NI	0	0	0	NI	0	0	0	NI	0	0	0		1	3	0
CD208	B001	2009-07-07	15	Jipijapa	9	Chade	4	368	2	0	NI	0	0	0	NI	0	0	0	NI	0	0	0	NI	0	0	0		2	0	NI	0	0	0	NI	0	0	0	NI	0	0	0	NI	0	0	0		1	1	0
CD313	B001	2009-07-08	15	Jipijapa	9	Chade	4	330	2	0	NI	0	0	0	NI	0	0	0	NI	0	0	0	NI	0	0	0		2	0	NI	0	0	0	NI	0	0	0	NI	0	0	0	NI	0	0	0		2	0	2
CD411	B001	2009-07-08	15	Jipijapa	9	Chade	4	324	2	0	NI	0	0	0	NI	0	0	0	NI	0	0	0	NI	0	0	0		2	0	NI	0	0	0	NI	0	0	0	NI	0	0	0	NI	0	0	0		1	1	0
CD407	B001	2009-07-08	15	Jipijapa	9	Chade	4	333	2	0	NI	0	0	0	NI	0	0	0	NI	0	0	0	NI	0	0	0		2	0	NI	0	0	0	NI	0	0	0	NI	0	0	0	NI	0	0	0		2	0	2
CD401	B001	2009-07-07	15	Jipijapa	9	Chade	4	335	2	0	NI	0	0	0	NI	0	0	0	NI	0	0	0	NI	0	0	0		2	0	NI	0	0	0	NI	0	0	0	NI	0	0	0	NI	0	0	0		1	1	0
CD403	B001	2009-07-07	15	Jipijapa	9	Chade	4	332	2	0	NI	0	0	0	NI	0	0	0	NI	0	0	0	NI	0	0	0		2	0	NI	0	0	0	NI	0	0	0	NI	0	0	0	NI	0	0	0		1	3	0
CD414	B001	2009-07-09	15	Jipijapa	9	Chade	4	334	2	0	NI	0	0	0	NI	0	0	0	NI	0	0	0	NI	0	0	0		2	0	NI	0	0	0	NI	0	0	0	NI	0	0	0	NI	0	0	0		2	0	2
CD503	B001	2009-07-07	15	Jipijapa	9	Chade	4	364	2	0	NI	0	0	0	NI	0	0	0	NI	0	0	0	NI	0	0	0		2	0	NI	0	0	0	NI	0	0	0	NI	0	0	0	NI	0	0	0		2	0	2
CD107	B001	2009-07-07	15	Jipijapa	9	Chade	4	390	2	0	NI	0	0	0	NI	0	0	0	NI	0	0	0	NI	0	0	0		2	0	NI	0	0	0	NI	0	0	0	NI	0	0	0	NI	0	0	0		2	0	2
CD222	B001	2009-07-08	15	Jipijapa	9	Chade	4	342	2	0	NI	0	0	0	NI	0	0	0	NI	0	0	0	NI	0	0	0		2	0	NI	0	0	0	NI	0	0	0	NI	0	0	0	NI	0	0	0		1	4	0
CD416	B001	2009-07-09	15	Jipijapa	9	Chade	4	331	2	0	NI	0	0	0	NI	0	0	0	NI	0	0	0	NI	0	0	0		2	0	NI	0	0	0	NI	0	0	0	NI	0	0	0	NI	0	0	0		1	1	0
CV328	B001	2009-07-29	15	Pedernales	10	Cheve Arriba	4	45	2	0	NI	0	0	0	NI	0	0	0	NI	0	0	0	NI	0	0	0		2	0	NI	0	0	0	NI	0	0	0	NI	0	0	0	NI	0	0	0		1	2	0
CV116	B001	2009-07-28	15	Pedernales	10	Cheve Arriba	4	40	2	0	NI	0	0	0	NI	0	0	0	NI	0	0	0	NI	0	0	0		2	0	NI	0	0	0	NI	0	0	0	NI	0	0	0	NI	0	0	0		2	0	2
CV104	B001	2009-07-27	15	Pedernales	10	Cheve Arriba	4	89	2	0	NI	0	0	0	NI	0	0	0	NI	0	0	0	NI	0	0	0		2	0	NI	0	0	0	NI	0	0	0	NI	0	0	0	NI	0	0	0		2	0	2
CV306	B001	2009-07-27	15	Pedernales	10	Cheve Arriba	4	40	2	0	NI	0	0	0	NI	0	0	0	NI	0	0	0	NI	0	0	0		2	0	NI	0	0	0	NI	0	0	0	NI	0	0	0	NI	0	0	0		1	2	0
CV404	B001	2009-07-26	15	Pedernales	10	Cheve Arriba	4	336	2	0	NI	0	0	0	NI	0	0	0	NI	0	0	0	NI	0	0	0		2	0	NI	0	0	0	NI	0	0	0	NI	0	0	0	NI	0	0	0		2	0	2
CV408	B001	2009-07-28	15	Pedernales	10	Cheve Arriba	4	219	2	0	NI	0	0	0	NI	0	0	0	NI	0	0	0	NI	0	0	0		2	0	NI	0	0	0	NI	0	0	0	NI	0	0	0	NI	0	0	0		1	2	0
CV326	B001	2009-07-28	15	Pedernales	10	Cheve Arriba	4	59	2	0	NI	0	0	0	NI	0	0	0	NI	0	0	0	NI	0	0	0		2	0	NI	0	0	0	NI	0	0	0	NI	0	0	0	NI	0	0	0		2	0	2
CV417	B001	2009-07-29	15	Pedernales	10	Cheve Arriba	4	75	2	0	NI	0	0	0	NI	0	0	0	NI	0	0	0	NI	0	0	0		2	0	NI	0	0	0	NI	0	0	0	NI	0	0	0	NI	0	0	0		1	1	0
CV410	B001	2009-07-28	15	Pedernales	10	Cheve Arriba	4	174	2	0	NI	0	0	0	NI	0	0	0	NI	0	0	0	NI	0	0	0		2	0	NI	0	0	0	NI	0	0	0	NI	0	0	0	NI	0	0	0		1	2	0
CV105	B001	2009-07-27	15	Pedernales	10	Cheve Arriba	4	56	2	0	NI	0	0	0	NI	0	0	0	NI	0	0	0	NI	0	0	0		2	0	NI	0	0	0	NI	0	0	0	NI	0	0	0	NI	0	0	0		2	0	2
CV114	B001	2009-07-28	15	Pedernales	10	Cheve Arriba	4	48	2	0	NI	0	0	0	NI	0	0	0	NI	0	0	0	NI	0	0	0		2	0	NI	0	0	0	NI	0	0	0	NI	0	0	0	NI	0	0	0		1	2	0
CV307	B001	2009-07-27	15	Pedernales	10	Cheve Arriba	4	53	2	0	NI	0	0	0	NI	0	0	0	NI	0	0	0	NI	0	0	0		2	0	NI	0	0	0	NI	0	0	0	NI	0	0	0	NI	0	0	0		2	0	2
CV508	B001	2009-07-28	15	Pedernales	10	Cheve Arriba	4	26	2	0	NI	0	0	0	NI	0	0	0	NI	0	0	0	NI	0	0	0		2	0	NI	0	0	0	NI	0	0	0	NI	0	0	0	NI	0	0	0		2	0	2
CV106	B001	2009-07-27	15	Pedernales	10	Cheve Arriba	4	54	2	0	NI	0	0	0	NI	0	0	0	NI	0	0	0	NI	0	0	0		2	0	NI	0	0	0	NI	0	0	0	NI	0	0	0	NI	0	0	0		1	12	1
CV101	B001	2009-07-27	15	Pedernales	10	Cheve Arriba	4	88	2	0	NI	0	0	0	NI	0	0	0	NI	0	0	0	NI	0	0	0		2	0	NI	0	0	0	NI	0	0	0	NI	0	0	0	NI	0	0	0		1	3	0
CV504	B001	2009-07-27	15	Pedernales	10	Cheve Arriba	4	23	2	0	NI	0	0	0	NI	0	0	0	NI	0	0	0	NI	0	0	0		2	0	NI	0	0	0	NI	0	0	0	NI	0	0	0	NI	0	0	0		1	2	0
CV406	B001	2009-07-27	15	Pedernales	10	Cheve Arriba	4	263	2	0	NI	0	0	0	NI	0	0	0	NI	0	0	0	NI	0	0	0		2	0	NI	0	0	0	NI	0	0	0	NI	0	0	0	NI	0	0	0		2	0	2
CV120	B001	2009-07-29	15	Pedernales	10	Cheve Arriba	4	169	2	0	NI	0	0	0	NI	0	0	0	NI	0	0	0	NI	0	0	0		2	0	NI	0	0	0	NI	0	0	0	NI	0	0	0	NI	0	0	0		2	0	2
CV509	B001	2009-07-28	15	Pedernales	10	Cheve Arriba	4	35	2	0	NI	0	0	0	NI	0	0	0	NI	0	0	0	NI	0	0	0		2	0	NI	0	0	0	NI	0	0	0	NI	0	0	0	NI	0	0	0		1	3	0
CV405	B001	2009-07-26	15	Pedernales	10	Cheve Arriba	4	288	2	0	NI	0	0	0	NI	0	0	0	NI	0	0	0	NI	0	0	0		2	0	NI	0	0	0	NI	0	0	0	NI	0	0	0	NI	0	0	0		2	0	2
CV201	B001	2009-07-27	15	Pedernales	10	Cheve Arriba	4	379	2	0	NI	0	0	0	NI	0	0	0	NI	0	0	0	NI	0	0	0		2	0	NI	0	0	0	NI	0	0	0	NI	0	0	0	NI	0	0	0		2	0	2
CV409	B001	2009-07-28	15	Pedernales	10	Cheve Arriba	4	296	2	0	NI	0	0	0	NI	0	0	0	NI	0	0	0	NI	0	0	0		2	0	NI	0	0	0	NI	0	0	0	NI	0	0	0	NI	0	0	0		2	0	2
CV513	B001	2009-07-29	15	Pedernales	10	Cheve Arriba	4	325	2	0	NI	0	0	0	NI	0	0	0	NI	0	0	0	NI	0	0	0		2	0	NI	0	0	0	NI	0	0	0	NI	0	0	0	NI	0	0	0		1	7	0
CV412	B001	2009-07-29	15	Pedernales	10	Cheve Arriba	4	43	2	0	NI	0	0	0	NI	0	0	0	NI	0	0	0	NI	0	0	0		2	0	NI	0	0	0	NI	0	0	0	NI	0	0	0	NI	0	0	0		1	24	1
CV211	B001	2009-07-29	15	Pedernales	10	Cheve Arriba	4	252	2	0	NI	0	0	0	NI	0	0	0	NI	0	0	0	NI	0	0	0		2	0	NI	0	0	0	NI	0	0	0	NI	0	0	0	NI	0	0	0		2	0	2
CV304	B001	2009-07-27	15	Pedernales	10	Cheve Arriba	4	37	2	0	NI	0	0	0	NI	0	0	0	NI	0	0	0	NI	0	0	0		2	0	NI	0	0	0	NI	0	0	0	NI	0	0	0	NI	0	0	0		1	1	0
CV308	B001	2009-07-27	15	Pedernales	10	Cheve Arriba	4	46	2	0	NI	0	0	0	NI	0	0	0	NI	0	0	0	NI	0	0	0		2	0	NI	0	0	0	NI	0	0	0	NI	0	0	0	NI	0	0	0		2	0	2
CV316	B001	2009-07-28	15	Pedernales	10	Cheve Arriba	4	59	2	0	NI	0	0	0	NI	0	0	0	NI	0	0	0	NI	0	0	0		2	0	NI	0	0	0	NI	0	0	0	NI	0	0	0	NI	0	0	0		2	0	2
CV329	B001	2009-07-29	15	Pedernales	10	Cheve Arriba	4	38	2	0	NI	0	0	0	NI	0	0	0	NI	0	0	0	NI	0	0	0		2	0	NI	0	0	0	NI	0	0	0	NI	0	0	0	NI	0	0	0
CV102	B001	2009-07-27	15	Pedernales	10	Cheve Arriba	4	73	2	0	NI	0	0	0	NI	0	0	0	NI	0	0	0	NI	0	0	0		2	0	NI	0	0	0	NI	0	0	0	NI	0	0	0	NI	0	0	0		1	2	0
CV511	B001	2009-07-28	15	Pedernales	10	Cheve Arriba	4	32	2	0	NI	0	0	0	NI	0	0	0	NI	0	0	0	NI	0	0	0		2	0	NI	0	0	0	NI	0	0	0	NI	0	0	0	NI	0	0	0		1	6	0
CV512	B001	2009-07-29	15	Pedernales	10	Cheve Arriba	4	326	2	0	NI	0	0	0	NI	0	0	0	NI	0	0	0	NI	0	0	0		2	0	NI	0	0	0	NI	0	0	0	NI	0	0	0	NI	0	0	0		2	0	2
CV301	B001	2009-07-27	15	Pedernales	10	Cheve Arriba	4	45	2	0	NI	0	0	0	NI	0	0	0	NI	0	0	0	NI	0	0	0		2	0	NI	0	0	0	NI	0	0	0	NI	0	0	0	NI	0	0	0		2	0	2
CV401	B001	2009-07-27	15	Pedernales	10	Cheve Arriba	4	325	2	0	NI	0	0	0	NI	0	0	0	NI	0	0	0	NI	0	0	0		2	0	NI	0	0	0	NI	0	0	0	NI	0	0	0	NI	0	0	0		1	1	0
CV502	B001	2009-07-27	15	Pedernales	10	Cheve Arriba	4	38	2	0	NI	0	0	0	NI	0	0	0	NI	0	0	0	NI	0	0	0		2	0	NI	0	0	0	NI	0	0	0	NI	0	0	0	NI	0	0	0		2	0	2
CV416	B001	2009-07-29	15	Pedernales	10	Cheve Arriba	4	68	2	0	NI	0	0	0	NI	0	0	0	NI	0	0	0	NI	0	0	0		2	0	NI	0	0	0	NI	0	0	0	NI	0	0	0	NI	0	0	0		1	6	0
CV107	B001	2009-07-28	15	Pedernales	10	Cheve Arriba	4	35	2	0	NI	0	0	0	NI	0	0	0	NI	0	0	0	NI	0	0	0		2	0	NI	0	0	0	NI	0	0	0	NI	0	0	0	NI	0	0	0		2	0	2
CV209	B001	2009-07-28	15	Pedernales	10	Cheve Arriba	4	214	2	0	NI	0	0	0	NI	0	0	0	NI	0	0	0	NI	0	0	0		2	0	NI	0	0	0	NI	0	0	0	NI	0	0	0	NI	0	0	0		2	0	2
CV119	B001	2009-07-29	15	Pedernales	10	Cheve Arriba	4	193	2	0	NI	0	0	0	NI	0	0	0	NI	0	0	0	NI	0	0	0		2	0	NI	0	0	0	NI	0	0	0	NI	0	0	0	NI	0	0	0		1	2	0
CV108	B001	2009-07-28	15	Pedernales	10	Cheve Arriba	4	39	2	0	NI	0	0	0	NI	0	0	0	NI	0	0	0	NI	0	0	0		2	0	NI	0	0	0	NI	0	0	0	NI	0	0	0	NI	0	0	0		2	0	2
CV118	B001	2009-07-29	15	Pedernales	10	Cheve Arriba	4	175	2	0	NI	0	0	0	NI	0	0	0	NI	0	0	0	NI	0	0	0		2	0	NI	0	0	0	NI	0	0	0	NI	0	0	0	NI	0	0	0		2	0	2
CV413	B001	2009-07-29	15	Pedernales	10	Cheve Arriba	4	39	2	0	NI	0	0	0	NI	0	0	0	NI	0	0	0	NI	0	0	0		2	0	NI	0	0	0	NI	0	0	0	NI	0	0	0	NI	0	0	0		2	0	2
CV503	B001	2009-07-27	15	Pedernales	10	Cheve Arriba	4	32	2	0	NI	0	0	0	NI	0	0	0	NI	0	0	0	NI	0	0	0		2	0	NI	0	0	0	NI	0	0	0	NI	0	0	0	NI	0	0	0		1	1	0
CV327	B001	2009-07-29	15	Pedernales	10	Cheve Arriba	4	38	2	0	NI	0	0	0	NI	0	0	0	NI	0	0	0	NI	0	0	0		2	0	NI	0	0	0	NI	0	0	0	NI	0	0	0	NI	0	0	0		2	0	2
CV310	B001	2009-07-27	15	Pedernales	10	Cheve Arriba	4	47	2	0	NI	0	0	0	NI	0	0	0	NI	0	0	0	NI	0	0	0		2	0	NI	0	0	0	NI	0	0	0	NI	0	0	0	NI	0	0	0		1	2	0
CV510	B001	2009-07-28	15	Pedernales	10	Cheve Arriba	4	36	2	0	NI	0	0	0	NI	0	0	0	NI	0	0	0	NI	0	0	0		2	0	NI	0	0	0	NI	0	0	0	NI	0	0	0	NI	0	0	0
CV303	B001	2009-07-27	15	Pedernales	10	Cheve Arriba	4	41	2	0	NI	0	0	0	NI	0	0	0	NI	0	0	0	NI	0	0	0		2	0	NI	0	0	0	NI	0	0	0	NI	0	0	0	NI	0	0	0		2	0	2
CV312	B001	2009-07-28	15	Pedernales	10	Cheve Arriba	4	78	2	0	NI	0	0	0	NI	0	0	0	NI	0	0	0	NI	0	0	0		2	0	NI	0	0	0	NI	0	0	0	NI	0	0	0	NI	0	0	0		2	0	2
CV207	B001	2009-07-27	15	Pedernales	10	Cheve Arriba	4	270	2	0	NI	0	0	0	NI	0	0	0	NI	0	0	0	NI	0	0	0		2	0	NI	0	0	0	NI	0	0	0	NI	0	0	0	NI	0	0	0		2	0	2
CV402	B001	2009-07-26	15	Pedernales	10	Cheve Arriba	4	329	2	0	NI	0	0	0	NI	0	0	0	NI	0	0	0	NI	0	0	0		2	0	NI	0	0	0	NI	0	0	0	NI	0	0	0	NI	0	0	0		2	0	2
CV210	B001	2009-07-28	15	Pedernales	10	Cheve Arriba	4	190	2	0	NI	0	0	0	NI	0	0	0	NI	0	0	0	NI	0	0	0		2	0	NI	0	0	0	NI	0	0	0	NI	0	0	0	NI	0	0	0		2	0	2
CV302	B001	2009-07-27	15	Pedernales	10	Cheve Arriba	4	40	2	0	NI	0	0	0	NI	0	0	0	NI	0	0	0	NI	0	0	0		2	0	NI	0	0	0	NI	0	0	0	NI	0	0	0	NI	0	0	0		2	0	2
CV321	B001	2009-07-28	15	Pedernales	10	Cheve Arriba	4	48	2	0	NI	0	0	0	NI	0	0	0	NI	0	0	0	NI	0	0	0		2	0	NI	0	0	0	NI	0	0	0	NI	0	0	0	NI	0	0	0		2	0	2
CV311	B001	2009-07-28	15	Pedernales	10	Cheve Arriba	4	61	2	0	NI	0	0	0	NI	0	0	0	NI	0	0	0	NI	0	0	0		2	0	NI	0	0	0	NI	0	0	0	NI	0	0	0	NI	0	0	0		2	0	2
CV323	B001	2009-07-28	15	Pedernales	10	Cheve Arriba	4	40	2	0	NI	0	0	0	NI	0	0	0	NI	0	0	0	NI	0	0	0		2	0	NI	0	0	0	NI	0	0	0	NI	0	0	0	NI	0	0	0		2	0	2
CV415	B001	2009-07-29	15	Pedernales	10	Cheve Arriba	4	65	2	0	NI	0	0	0	NI	0	0	0	NI	0	0	0	NI	0	0	0		2	0	NI	0	0	0	NI	0	0	0	NI	0	0	0	NI	0	0	0		2	0	2
CX208	B001	2009-07-30	15	Pedernales	11	Cheve en medio	4	25	2	0	NI	0	0	0	NI	0	0	0	NI	0	0	0	NI	0	0	0		2	0	NI	0	0	0	NI	0	0	0	NI	0	0	0	NI	0	0	0		2	0	2
CX201	B001	2009-07-30	15	Pedernales	11	Cheve en medio	4	25	2	0	NI	0	0	0	NI	0	0	0	NI	0	0	0	NI	0	0	0		2	0	NI	0	0	0	NI	0	0	0	NI	0	0	0	NI	0	0	0		2	0	2
CX505	B001	2009-07-30	15	Pedernales	11	Cheve en medio	4	344	2	0	NI	0	0	0	NI	0	0	0	NI	0	0	0	NI	0	0	0		2	0	NI	0	0	0	NI	0	0	0	NI	0	0	0	NI	0	0	0		1	1	0
CX209	B001	2009-07-30	15	Pedernales	11	Cheve en medio	4	17	2	0	NI	0	0	0	NI	0	0	0	NI	0	0	0	NI	0	0	0		2	0	NI	0	0	0	NI	0	0	0	NI	0	0	0	NI	0	0	0		2	0	2
CX510	B001	2009-07-31	15	Pedernales	11	Cheve en medio	4	18	2	0	NI	0	0	0	NI	0	0	0	NI	0	0	0	NI	0	0	0		2	0	NI	0	0	0	NI	0	0	0	NI	0	0	0	NI	0	0	0		2	0	2
CX103	B001	2009-07-31	15	Pedernales	11	Cheve en medio	4	22	2	0	NI	0	0	0	NI	0	0	0	NI	0	0	0	NI	0	0	0		2	0	NI	0	0	0	NI	0	0	0	NI	0	0	0	NI	0	0	0		2	0	2
CX303	B001	2009-07-30	15	Pedernales	11	Cheve en medio	4	15	2	0	NI	0	0	0	NI	0	0	0	NI	0	0	0	NI	0	0	0		2	0	NI	0	0	0	NI	0	0	0	NI	0	0	0	NI	0	0	0		2	0	2
CX107	B001	2009-07-31	15	Pedernales	11	Cheve en medio	4	74	2	0	NI	0	0	0	NI	0	0	0	NI	0	0	0	NI	0	0	0		2	0	NI	0	0	0	NI	0	0	0	NI	0	0	0	NI	0	0	0		2	0	2
CX508	B001	2009-07-31	15	Pedernales	11	Cheve en medio	4	17	2	0	NI	0	0	0	NI	0	0	0	NI	0	0	0	NI	0	0	0		2	0	NI	0	0	0	NI	0	0	0	NI	0	0	0	NI	0	0	0		1	6	0
CX301	B001	2009-07-30	15	Pedernales	11	Cheve en medio	4	367	2	0	NI	0	0	0	NI	0	0	0	NI	0	0	0	NI	0	0	0		2	0	NI	0	0	0	NI	0	0	0	NI	0	0	0	NI	0	0	0		2	0	2
CX404	B001	2009-07-30	15	Pedernales	11	Cheve en medio	4	13	2	0	NI	0	0	0	NI	0	0	0	NI	0	0	0	NI	0	0	0		2	0	NI	0	0	0	NI	0	0	0	NI	0	0	0	NI	0	0	0		1	2	0
CX506	B001	2009-07-30	15	Pedernales	11	Cheve en medio	4	187	2	0	NI	0	0	0	NI	0	0	0	NI	0	0	0	NI	0	0	0		2	0	NI	0	0	0	NI	0	0	0	NI	0	0	0	NI	0	0	0		1	12	1
CX507	B001	2009-07-31	15	Pedernales	11	Cheve en medio	4	24	2	0	NI	0	0	0	NI	0	0	0	NI	0	0	0	NI	0	0	0		2	0	NI	0	0	0	NI	0	0	0	NI	0	0	0	NI	0	0	0		1	2	0
CX405	B001	2009-07-30	15	Pedernales	11	Cheve en medio	4	20	2	0	NI	0	0	0	NI	0	0	0	NI	0	0	0	NI	0	0	0		2	0	NI	0	0	0	NI	0	0	0	NI	0	0	0	NI	0	0	0		2	0	2
CX401	B001	2009-07-30	15	Pedernales	11	Cheve en medio	4	60	2	0	NI	0	0	0	NI	0	0	0	NI	0	0	0	NI	0	0	0		2	0	NI	0	0	0	NI	0	0	0	NI	0	0	0	NI	0	0	0		1	1	0
CX406	B001	2009-07-30	15	Pedernales	11	Cheve en medio	4	21	2	0	NI	0	0	0	NI	0	0	0	NI	0	0	0	NI	0	0	0		2	0	NI	0	0	0	NI	0	0	0	NI	0	0	0	NI	0	0	0		2	0	2
CX302	B001	2009-07-30	15	Pedernales	11	Cheve en medio	4	346	2	0	NI	0	0	0	NI	0	0	0	NI	0	0	0	NI	0	0	0		2	0	NI	0	0	0	NI	0	0	0	NI	0	0	0	NI	0	0	0		1	1	0
CX403	B001	2009-07-30	15	Pedernales	11	Cheve en medio	4	32	2	0	NI	0	0	0	NI	0	0	0	NI	0	0	0	NI	0	0	0		2	0	NI	0	0	0	NI	0	0	0	NI	0	0	0	NI	0	0	0		1	1	0
CX504	B001	2009-07-30	15	Pedernales	11	Cheve en medio	4	155	2	0	NI	0	0	0	NI	0	0	0	NI	0	0	0	NI	0	0	0		2	0	NI	0	0	0	NI	0	0	0	NI	0	0	0	NI	0	0	0		2	0	2
CX205	B001	2009-07-31	15	Pedernales	11	Cheve en medio	4	29	2	0	NI	0	0	0	NI	0	0	0	NI	0	0	0	NI	0	0	0		2	0	NI	0	0	0	NI	0	0	0	NI	0	0	0	NI	0	0	0
CX102	B001	2009-07-31	15	Pedernales	11	Cheve en medio	4	19	2	0	NI	0	0	0	NI	0	0	0	NI	0	0	0	NI	0	0	0		2	0	NI	0	0	0	NI	0	0	0	NI	0	0	0	NI	0	0	0		2	0	2
CX509	B001	2009-07-31	15	Pedernales	11	Cheve en medio	4	22	2	0	NI	0	0	0	NI	0	0	0	NI	0	0	0	NI	0	0	0		2	0	NI	0	0	0	NI	0	0	0	NI	0	0	0	NI	0	0	0		1	16	1
CX204	B001	2009-07-30	15	Pedernales	11	Cheve en medio	4	25	2	0	NI	0	0	0	NI	0	0	0	NI	0	0	0	NI	0	0	0		2	0	NI	0	0	0	NI	0	0	0	NI	0	0	0	NI	0	0	0		2	0	2
CX105	B001	2009-07-31	15	Pedernales	11	Cheve en medio	4	24	2	0	NI	0	0	0	NI	0	0	0	NI	0	0	0	NI	0	0	0		2	0	NI	0	0	0	NI	0	0	0	NI	0	0	0	NI	0	0	0		2	0	2
HL201	B002	2010-08-13	15	Flavio Alfaro	12	Chila	4	256	2	0	NI	0	0	0	NI	0	0	0	NI	0	0	0	NI	0	0	0		2	0	NI	0	0	0	NI	0	0	0	NI	0	0	0	NI	0	0	0		2	0	2
HL307	B002	2010-08-13	15	Flavio Alfaro	12	Chila	4	196	2	0	NI	0	0	0	NI	0	0	0	NI	0	0	0	NI	0	0	0		2	0	NI	0	0	0	NI	0	0	0	NI	0	0	0	NI	0	0	0		1	1	0
HL205	B002	2010-08-13	15	Flavio Alfaro	12	Chila	4	230	2	0	NI	0	0	0	NI	0	0	0	NI	0	0	0	NI	0	0	0		2	0	NI	0	0	0	NI	0	0	0	NI	0	0	0	NI	0	0	0		2	0	2
HL305	B002	2010-08-13	15	Flavio Alfaro	12	Chila	4	175	2	0	NI	0	0	0	NI	0	0	0	NI	0	0	0	NI	0	0	0		2	0	NI	0	0	0	NI	0	0	0	NI	0	0	0	NI	0	0	0		2	0	2
HL403	B002	2010-08-13	15	Flavio Alfaro	12	Chila	4	355	2	0	NI	0	0	0	NI	0	0	0	NI	0	0	0	NI	0	0	0		2	0	NI	0	0	0	NI	0	0	0	NI	0	0	0	NI	0	0	0		2	0	2
HL505	B002	2010-08-13	15	Flavio Alfaro	12	Chila	4	252	2	0	NI	0	0	0	NI	0	0	0	NI	0	0	0	NI	0	0	0		2	0	NI	0	0	0	NI	0	0	0	NI	0	0	0	NI	0	0	0		1	3	0
HL102	B002	2010-08-13	15	Flavio Alfaro	12	Chila	4	253	2	0	NI	0	0	0	NI	0	0	0	NI	0	0	0	NI	0	0	0		2	0	NI	0	0	0	NI	0	0	0	NI	0	0	0	NI	0	0	0		1	12	1
HL203	B002	2010-08-13	15	Flavio Alfaro	12	Chila	4	287	2	0	NI	0	0	0	NI	0	0	0	NI	0	0	0	NI	0	0	0		2	0	NI	0	0	0	NI	0	0	0	NI	0	0	0	NI	0	0	0		2	0	2
HL103	B002	2010-08-13	15	Flavio Alfaro	12	Chila	4	286	2	0	NI	0	0	0	NI	0	0	0	NI	0	0	0	NI	0	0	0		2	0	NI	0	0	0	NI	0	0	0	NI	0	0	0	NI	0	0	0		1	3	0
HL401	B002	2010-08-13	15	Flavio Alfaro	12	Chila	4	358	2	0	NI	0	0	0	NI	0	0	0	NI	0	0	0	NI	0	0	0		2	0	NI	0	0	0	NI	0	0	0	NI	0	0	0	NI	0	0	0		1	2	0
HL404	B002	2010-08-13	15	Flavio Alfaro	12	Chila	4	379	2	0	NI	0	0	0	NI	0	0	0	NI	0	0	0	NI	0	0	0		2	0	NI	0	0	0	NI	0	0	0	NI	0	0	0	NI	0	0	0		2	0	2
HL504	B002	2010-08-13	15	Flavio Alfaro	12	Chila	4	262	2	0	NI	0	0	0	NI	0	0	0	NI	0	0	0	NI	0	0	0		2	0	NI	0	0	0	NI	0	0	0	NI	0	0	0	NI	0	0	0		1	2	0
HL304	B002	2010-08-13	15	Flavio Alfaro	12	Chila	4	166	2	0	NI	0	0	0	NI	0	0	0	NI	0	0	0	NI	0	0	0		2	0	NI	0	0	0	NI	0	0	0	NI	0	0	0	NI	0	0	0		1	1	0
HL302	B002	2010-08-13	15	Flavio Alfaro	12	Chila	4	174	2	0	NI	0	0	0	NI	0	0	0	NI	0	0	0	NI	0	0	0		2	0	NI	0	0	0	NI	0	0	0	NI	0	0	0	NI	0	0	0		2	0	2
HL204	B002	2010-08-13	15	Flavio Alfaro	12	Chila	4	234	2	0	NI	0	0	0	NI	0	0	0	NI	0	0	0	NI	0	0	0		2	0	NI	0	0	0	NI	0	0	0	NI	0	0	0	NI	0	0	0		1	1	0
HL303	B002	2010-08-13	15	Flavio Alfaro	12	Chila	4	158	2	0	NI	0	0	0	NI	0	0	0	NI	0	0	0	NI	0	0	0		2	0	NI	0	0	0	NI	0	0	0	NI	0	0	0	NI	0	0	0		2	0	2
HL106	B002	2010-08-13	15	Flavio Alfaro	12	Chila	4	317	2	0	NI	0	0	0	NI	0	0	0	NI	0	0	0	NI	0	0	0		2	0	NI	0	0	0	NI	0	0	0	NI	0	0	0	NI	0	0	0		2	0	2
HL104	B002	2010-08-13	15	Flavio Alfaro	12	Chila	4	313	2	0	NI	0	0	0	NI	0	0	0	NI	0	0	0	NI	0	0	0		2	0	NI	0	0	0	NI	0	0	0	NI	0	0	0	NI	0	0	0		2	0	2
HL507	B002	2010-08-13	15	Flavio Alfaro	12	Chila	4	355	2	0	NI	0	0	0	NI	0	0	0	NI	0	0	0	NI	0	0	0		2	0	NI	0	0	0	NI	0	0	0	NI	0	0	0	NI	0	0	0		1	3	0
HL301	B002	2010-08-13	15	Flavio Alfaro	12	Chila	4	201	2	0	NI	0	0	0	NI	0	0	0	NI	0	0	0	NI	0	0	0		2	0	NI	0	0	0	NI	0	0	0	NI	0	0	0	NI	0	0	0		1	12	1
HL402	B002	2010-08-13	15	Flavio Alfaro	12	Chila	4	295	2	0	NI	0	0	0	NI	0	0	0	NI	0	0	0	NI	0	0	0		2	0	NI	0	0	0	NI	0	0	0	NI	0	0	0	NI	0	0	0		2	0	2
HL506	B002	2010-08-13	15	Flavio Alfaro	12	Chila	4	284	2	0	NI	0	0	0	NI	0	0	0	NI	0	0	0	NI	0	0	0		2	0	NI	0	0	0	NI	0	0	0	NI	0	0	0	NI	0	0	0		1	2	0
HL202	B002	2010-08-13	15	Flavio Alfaro	12	Chila	4	238	2	0	NI	0	0	0	NI	0	0	0	NI	0	0	0	NI	0	0	0		2	0	NI	0	0	0	NI	0	0	0	NI	0	0	0	NI	0	0	0		2	0	2
HL206	B002	2010-08-13	15	Flavio Alfaro	12	Chila	4	219	2	0	NI	0	0	0	NI	0	0	0	NI	0	0	0	NI	0	0	0		2	0	NI	0	0	0	NI	0	0	0	NI	0	0	0	NI	0	0	0		2	0	2
HL306	B002	2010-08-13	15	Flavio Alfaro	12	Chila	4	175	2	0	NI	0	0	0	NI	0	0	0	NI	0	0	0	NI	0	0	0		2	0	NI	0	0	0	NI	0	0	0	NI	0	0	0	NI	0	0	0		1	2	0
HL105	B002	2010-08-13	15	Flavio Alfaro	12	Chila	4	311	2	0	NI	0	0	0	NI	0	0	0	NI	0	0	0	NI	0	0	0		2	0	NI	0	0	0	NI	0	0	0	NI	0	0	0	NI	0	0	0		2	0	2
HL405	B002	2010-08-13	15	Flavio Alfaro	12	Chila	4	261	2	0	NI	0	0	0	NI	0	0	0	NI	0	0	0	NI	0	0	0		2	0	NI	0	0	0	NI	0	0	0	NI	0	0	0	NI	0	0	0		1	1	0
CI206	B002	2010-02-20	15	San Vicente	13	Chita	4	111	2	0	NI	0	0	0	NI	0	0	0	NI	0	0	0	NI	0	0	0		2	0	NI	0	0	0	NI	0	0	0	NI	0	0	0	NI	0	0	0		2	0	2
CI213	B002	2010-02-20	15	San Vicente	13	Chita	4	99	2	0	NI	0	0	0	NI	0	0	0	NI	0	0	0	NI	0	0	0		2	0	NI	0	0	0	NI	0	0	0	NI	0	0	0	NI	0	0	0		1	6	0
CI304	B002	2010-02-20	15	San Vicente	13	Chita	4	124	2	0	NI	0	0	0	NI	0	0	0	NI	0	0	0	NI	0	0	0		2	0	NI	0	0	0	NI	0	0	0	NI	0	0	0	NI	0	0	0		2	0	2
CI314	B002	2010-02-21	15	San Vicente	13	Chita	4	99	2	0	NI	0	0	0	NI	0	0	0	NI	0	0	0	NI	0	0	0		2	0	NI	0	0	0	NI	0	0	0	NI	0	0	0	NI	0	0	0		2	0	2
CI203	B002	2010-02-20	15	San Vicente	13	Chita	4	134	2	0	NI	0	0	0	NI	0	0	0	NI	0	0	0	NI	0	0	0		2	0	NI	0	0	0	NI	0	0	0	NI	0	0	0	NI	0	0	0		1	1	0
CI405	B002	2010-02-20	15	San Vicente	13	Chita	4	141	2	0	NI	0	0	0	NI	0	0	0	NI	0	0	0	NI	0	0	0		2	0	NI	0	0	0	NI	0	0	0	NI	0	0	0	NI	0	0	0		2	0	2
CI207	B002	2010-02-20	15	San Vicente	13	Chita	4	102	2	0	NI	0	0	0	NI	0	0	0	NI	0	0	0	NI	0	0	0		2	0	NI	0	0	0	NI	0	0	0	NI	0	0	0	NI	0	0	0		2	0	2
CI316	B002	2010-02-20	15	San Vicente	13	Chita	4	85	2	0	NI	0	0	0	NI	0	0	0	NI	0	0	0	NI	0	0	0		2	0	NI	0	0	0	NI	0	0	0	NI	0	0	0	NI	0	0	0		2	0	2
CI307	B002	2010-02-20	15	San Vicente	13	Chita	4	110	2	0	NI	0	0	0	NI	0	0	0	NI	0	0	0	NI	0	0	0		2	0	NI	0	0	0	NI	0	0	0	NI	0	0	0	NI	0	0	0		2	0	2
CI408	B002	2010-02-20	15	San Vicente	13	Chita	4	123	2	0	NI	0	0	0	NI	0	0	0	NI	0	0	0	NI	0	0	0		2	0	NI	0	0	0	NI	0	0	0	NI	0	0	0	NI	0	0	0		2	0	2
CI406	B002	2010-02-20	15	San Vicente	13	Chita	4	134	2	0	NI	0	0	0	NI	0	0	0	NI	0	0	0	NI	0	0	0		2	0	NI	0	0	0	NI	0	0	0	NI	0	0	0	NI	0	0	0		1	1	0
CI308	B002	2010-02-20	15	San Vicente	13	Chita	4	106	2	0	NI	0	0	0	NI	0	0	0	NI	0	0	0	NI	0	0	0		2	0	NI	0	0	0	NI	0	0	0	NI	0	0	0	NI	0	0	0		1	4	0
CI309	B002	2010-02-20	15	San Vicente	13	Chita	4	104	2	0	NI	0	0	0	NI	0	0	0	NI	0	0	0	NI	0	0	0		2	0	NI	0	0	0	NI	0	0	0	NI	0	0	0	NI	0	0	0		1	4	0
CI412	B002	2010-02-20	15	San Vicente	13	Chita	4	177	2	0	NI	0	0	0	NI	0	0	0	NI	0	0	0	NI	0	0	0		2	0	NI	0	0	0	NI	0	0	0	NI	0	0	0	NI	0	0	0		1	1	0
CI415	B002	2010-02-20	15	San Vicente	13	Chita	4	101	2	0	NI	0	0	0	NI	0	0	0	NI	0	0	0	NI	0	0	0		2	0	NI	0	0	0	NI	0	0	0	NI	0	0	0	NI	0	0	0		2	0	2
CI212	B002	2010-02-20	15	San Vicente	13	Chita	4	102	2	0	NI	0	0	0	NI	0	0	0	NI	0	0	0	NI	0	0	0		2	0	NI	0	0	0	NI	0	0	0	NI	0	0	0	NI	0	0	0		1	1	0
CI417	B002	2010-02-21	15	San Vicente	13	Chita	4	112	2	0	NI	0	0	0	NI	0	0	0	NI	0	0	0	NI	0	0	0		2	0	NI	0	0	0	NI	0	0	0	NI	0	0	0	NI	0	0	0		2	0	2
CI418	B002	2010-02-21	15	San Vicente	13	Chita	4	111	2	0	NI	0	0	0	NI	0	0	0	NI	0	0	0	NI	0	0	0		2	0	NI	0	0	0	NI	0	0	0	NI	0	0	0	NI	0	0	0		2	0	2
CI313	B002	2010-02-20	15	San Vicente	13	Chita	4	121	2	0	NI	0	0	0	NI	0	0	0	NI	0	0	0	NI	0	0	0		2	0	NI	0	0	0	NI	0	0	0	NI	0	0	0	NI	0	0	0		2	0	2
CI315	B002	2010-02-21	15	San Vicente	13	Chita	4	87	2	0	NI	0	0	0	NI	0	0	0	NI	0	0	0	NI	0	0	0		2	0	NI	0	0	0	NI	0	0	0	NI	0	0	0	NI	0	0	0		1	2	0
CI101	B002	2010-02-20	15	San Vicente	13	Chita	4	78	2	0	NI	0	0	0	NI	0	0	0	NI	0	0	0	NI	0	0	0		2	0	NI	0	0	0	NI	0	0	0	NI	0	0	0	NI	0	0	0		2	0	2
CI401	B002	2010-02-20	15	San Vicente	13	Chita	4	144	2	0	NI	0	0	0	NI	0	0	0	NI	0	0	0	NI	0	0	0		2	0	NI	0	0	0	NI	0	0	0	NI	0	0	0	NI	0	0	0		1	1	0
CI202	B002	2010-02-20	15	San Vicente	13	Chita	4	128	2	0	NI	0	0	0	NI	0	0	0	NI	0	0	0	NI	0	0	0		2	0	NI	0	0	0	NI	0	0	0	NI	0	0	0	NI	0	0	0		1	1	0
CI103	B002	2010-02-20	15	San Vicente	13	Chita	4	89	2	0	NI	0	0	0	NI	0	0	0	NI	0	0	0	NI	0	0	0		2	0	NI	0	0	0	NI	0	0	0	NI	0	0	0	NI	0	0	0		2	0	2
CI312	B002	2010-02-20	15	San Vicente	13	Chita	4	138	2	0	NI	0	0	0	NI	0	0	0	NI	0	0	0	NI	0	0	0		2	0	NI	0	0	0	NI	0	0	0	NI	0	0	0	NI	0	0	0		1	1	0
CI215	B002	2010-02-20	15	San Vicente	13	Chita	4	99	2	0	NI	0	0	0	NI	0	0	0	NI	0	0	0	NI	0	0	0		2	0	NI	0	0	0	NI	0	0	0	NI	0	0	0	NI	0	0	0		2	0	2
CI106	B002	2010-02-20	15	San Vicente	13	Chita	4	100	2	0	NI	0	0	0	NI	0	0	0	NI	0	0	0	NI	0	0	0		2	0	NI	0	0	0	NI	0	0	0	NI	0	0	0	NI	0	0	0		1	1	0
CI410	B002	2010-02-20	15	San Vicente	13	Chita	4	109	2	0	NI	0	0	0	NI	0	0	0	NI	0	0	0	NI	0	0	0		2	0	NI	0	0	0	NI	0	0	0	NI	0	0	0	NI	0	0	0		2	0	2
CI404	B002	2010-02-20	15	San Vicente	13	Chita	4	141	2	0	NI	0	0	0	NI	0	0	0	NI	0	0	0	NI	0	0	0		2	0	NI	0	0	0	NI	0	0	0	NI	0	0	0	NI	0	0	0		2	0	2
CI102	B002	2010-02-20	15	San Vicente	13	Chita	4	91	2	0	NI	0	0	0	NI	0	0	0	NI	0	0	0	NI	0	0	0		2	0	NI	0	0	0	NI	0	0	0	NI	0	0	0	NI	0	0	0		2	0	2
CI407	B002	2010-02-20	15	San Vicente	13	Chita	4	125	2	0	NI	0	0	0	NI	0	0	0	NI	0	0	0	NI	0	0	0		2	0	NI	0	0	0	NI	0	0	0	NI	0	0	0	NI	0	0	0		1	1	0
CI109	B002	2010-02-20	15	San Vicente	13	Chita	4	93	2	0	NI	0	0	0	NI	0	0	0	NI	0	0	0	NI	0	0	0		2	0	NI	0	0	0	NI	0	0	0	NI	0	0	0	NI	0	0	0		2	0	2
CI210	B002	2010-02-20	15	San Vicente	13	Chita	4	94	2	0	NI	0	0	0	NI	0	0	0	NI	0	0	0	NI	0	0	0		2	0	NI	0	0	0	NI	0	0	0	NI	0	0	0	NI	0	0	0		2	0	2
CI104	B002	2010-02-20	15	San Vicente	13	Chita	4	90	2	0	NI	0	0	0	NI	0	0	0	NI	0	0	0	NI	0	0	0		2	0	NI	0	0	0	NI	0	0	0	NI	0	0	0	NI	0	0	0		2	0	2
CI209	B002	2010-02-20	15	San Vicente	13	Chita	4	98	2	0	NI	0	0	0	NI	0	0	0	NI	0	0	0	NI	0	0	0		2	0	NI	0	0	0	NI	0	0	0	NI	0	0	0	NI	0	0	0		2	0	2
CI414	B002	2010-02-20	15	San Vicente	13	Chita	4	112	2	0	NI	0	0	0	NI	0	0	0	NI	0	0	0	NI	0	0	0		2	0	NI	0	0	0	NI	0	0	0	NI	0	0	0	NI	0	0	0		2	0	2
CI105	B002	2010-02-20	15	San Vicente	13	Chita	4	95	2	0	NI	0	0	0	NI	0	0	0	NI	0	0	0	NI	0	0	0		2	0	NI	0	0	0	NI	0	0	0	NI	0	0	0	NI	0	0	0		1	1	0
CI108	B002	2010-02-20	15	San Vicente	13	Chita	4	100	2	0	NI	0	0	0	NI	0	0	0	NI	0	0	0	NI	0	0	0		2	0	NI	0	0	0	NI	0	0	0	NI	0	0	0	NI	0	0	0		2	0	2
CI107	B002	2010-02-20	15	San Vicente	13	Chita	4	94	2	0	NI	0	0	0	NI	0	0	0	NI	0	0	0	NI	0	0	0		2	0	NI	0	0	0	NI	0	0	0	NI	0	0	0	NI	0	0	0		2	0	2
TE401	B001	2009-07-20	15	Pedernales	14	Cholote	4	38	2	0	NI	0	0	0	NI	0	0	0	NI	0	0	0	NI	0	0	0		2	0	NI	0	0	0	NI	0	0	0	NI	0	0	0	NI	0	0	0		2	0	2
TE103	B001	2009-07-20	15	Pedernales	14	Cholote	4	56	2	0	NI	0	0	0	NI	0	0	0	NI	0	0	0	NI	0	0	0		2	0	NI	0	0	0	NI	0	0	0	NI	0	0	0	NI	0	0	0		1	1	0
TE205	B001	2009-07-21	15	Pedernales	14	Cholote	4	54	2	0	NI	0	0	0	NI	0	0	0	NI	0	0	0	NI	0	0	0		2	0	NI	0	0	0	NI	0	0	0	NI	0	0	0	NI	0	0	0		1	24	1
TE304	B001	2009-07-20	15	Pedernales	14	Cholote	4	44	2	0	NI	0	0	0	NI	0	0	0	NI	0	0	0	NI	0	0	0		2	0	NI	0	0	0	NI	0	0	0	NI	0	0	0	NI	0	0	0		2	0	2
TE501	B001	2009-07-20	15	Pedernales	14	Cholote	4	41	2	0	NI	0	0	0	NI	0	0	0	NI	0	0	0	NI	0	0	0		2	0	NI	0	0	0	NI	0	0	0	NI	0	0	0	NI	0	0	0		1	5	0
TE403	B001	2009-07-20	15	Pedernales	14	Cholote	4	53	2	0	NI	0	0	0	NI	0	0	0	NI	0	0	0	NI	0	0	0		2	0	NI	0	0	0	NI	0	0	0	NI	0	0	0	NI	0	0	0		2	0	2
TE504	B001	2009-07-20	15	Pedernales	14	Cholote	4	27	2	0	NI	0	0	0	NI	0	0	0	NI	0	0	0	NI	0	0	0		2	0	NI	0	0	0	NI	0	0	0	NI	0	0	0	NI	0	0	0		2	0	2
TE305	B001	2009-07-20	15	Pedernales	14	Cholote	4	39	2	0	NI	0	0	0	NI	0	0	0	NI	0	0	0	NI	0	0	0		2	0	NI	0	0	0	NI	0	0	0	NI	0	0	0	NI	0	0	0		2	0	2
TE302	B001	2009-07-20	15	Pedernales	14	Cholote	4	29	2	0	NI	0	0	0	NI	0	0	0	NI	0	0	0	NI	0	0	0		2	0	NI	0	0	0	NI	0	0	0	NI	0	0	0	NI	0	0	0		2	0	2
TE201	B001	2009-07-20	15	Pedernales	14	Cholote	4	58	2	0	NI	0	0	0	NI	0	0	0	NI	0	0	0	NI	0	0	0		2	0	NI	0	0	0	NI	0	0	0	NI	0	0	0	NI	0	0	0		2	0	2
TE306	B001	2009-07-20	15	Pedernales	14	Cholote	4	39	2	0	NI	0	0	0	NI	0	0	0	NI	0	0	0	NI	0	0	0		2	0	NI	0	0	0	NI	0	0	0	NI	0	0	0	NI	0	0	0		2	0	2
TE203	B001	2009-07-20	15	Pedernales	14	Cholote	4	32	2	0	NI	0	0	0	NI	0	0	0	NI	0	0	0	NI	0	0	0		2	0	NI	0	0	0	NI	0	0	0	NI	0	0	0	NI	0	0	0		2	0	2
TE101	B001	2009-07-20	15	Pedernales	14	Cholote	4	56	2	0	NI	0	0	0	NI	0	0	0	NI	0	0	0	NI	0	0	0		2	0	NI	0	0	0	NI	0	0	0	NI	0	0	0	NI	0	0	0		1	2	0
TE404	B001	2009-07-20	15	Pedernales	14	Cholote	4	42	2	0	NI	0	0	0	NI	0	0	0	NI	0	0	0	NI	0	0	0		2	0	NI	0	0	0	NI	0	0	0	NI	0	0	0	NI	0	0	0		2	0	2
TE104	B001	2009-07-20	15	Pedernales	14	Cholote	4	45	2	0	NI	0	0	0	NI	0	0	0	NI	0	0	0	NI	0	0	0		2	0	NI	0	0	0	NI	0	0	0	NI	0	0	0	NI	0	0	0		1	4	0
TE303	B001	2009-07-20	15	Pedernales	14	Cholote	4	40	2	0	NI	0	0	0	NI	0	0	0	NI	0	0	0	NI	0	0	0		2	0	NI	0	0	0	NI	0	0	0	NI	0	0	0	NI	0	0	0		2	0	2
TE402	B001	2009-07-20	15	Pedernales	14	Cholote	4	48	2	0	NI	0	0	0	NI	0	0	0	NI	0	0	0	NI	0	0	0		2	0	NI	0	0	0	NI	0	0	0	NI	0	0	0	NI	0	0	0		2	0	2
TE202	B001	2009-07-20	15	Pedernales	14	Cholote	4	40	2	0	NI	0	0	0	NI	0	0	0	NI	0	0	0	NI	0	0	0		2	0	NI	0	0	0	NI	0	0	0	NI	0	0	0	NI	0	0	0		1	12	1
TE206	B001	2009-07-21	15	Pedernales	14	Cholote	4	87	2	0	NI	0	0	0	NI	0	0	0	NI	0	0	0	NI	0	0	0		2	0	NI	0	0	0	NI	0	0	0	NI	0	0	0	NI	0	0	0		2	0	2
DB306	B002	2010-08-17	15	Chone	16	Dislabon	4	192	2	0	NI	0	0	0	NI	0	0	0	NI	0	0	0	NI	0	0	0		2	0	NI	0	0	0	NI	0	0	0	NI	0	0	0	NI	0	0	0		1	6	0
DB305	B002	2010-08-17	15	Chone	16	Dislabon	4	240	2	0	NI	0	0	0	NI	0	0	0	NI	0	0	0	NI	0	0	0		2	0	NI	0	0	0	NI	0	0	0	NI	0	0	0	NI	0	0	0		1	6	0
DB403	B002	2010-08-17	15	Chone	16	Dislabon	4	153	2	0	NI	0	0	0	NI	0	0	0	NI	0	0	0	NI	0	0	0		2	0	NI	0	0	0	NI	0	0	0	NI	0	0	0	NI	0	0	0		2	0	2
DB402	B002	2010-08-17	15	Chone	16	Dislabon	4	163	2	0	NI	0	0	0	NI	0	0	0	NI	0	0	0	NI	0	0	0		2	0	NI	0	0	0	NI	0	0	0	NI	0	0	0	NI	0	0	0		1	2	0
DB108	B002	2010-08-17	15	Chone	16	Dislabon	4	144	2	0	NI	0	0	0	NI	0	0	0	NI	0	0	0	NI	0	0	0		2	0	NI	0	0	0	NI	0	0	0	NI	0	0	0	NI	0	0	0		2	0	2
DB106	B002	2010-08-17	15	Chone	16	Dislabon	4	142	2	0	NI	0	0	0	NI	0	0	0	NI	0	0	0	NI	0	0	0		2	0	NI	0	0	0	NI	0	0	0	NI	0	0	0	NI	0	0	0		1	2	0
DB301	B002	2010-08-17	15	Chone	16	Dislabon	4	168	2	0	NI	0	0	0	NI	0	0	0	NI	0	0	0	NI	0	0	0		2	0	NI	0	0	0	NI	0	0	0	NI	0	0	0	NI	0	0	0		2	0	2
DB102	B002	2010-08-17	15	Chone	16	Dislabon	4	135	2	0	NI	0	0	0	NI	0	0	0	NI	0	0	0	NI	0	0	0		2	0	NI	0	0	0	NI	0	0	0	NI	0	0	0	NI	0	0	0		1	3	0
DB103	B002	2010-08-17	15	Chone	16	Dislabon	4	135	2	0	NI	0	0	0	NI	0	0	0	NI	0	0	0	NI	0	0	0		2	0	NI	0	0	0	NI	0	0	0	NI	0	0	0	NI	0	0	0		2	0	2
DB104	B002	2010-08-17	15	Chone	16	Dislabon	4	140	2	0	NI	0	0	0	NI	0	0	0	NI	0	0	0	NI	0	0	0		2	0	NI	0	0	0	NI	0	0	0	NI	0	0	0	NI	0	0	0		1	2	0
DB109	B002	2010-08-17	15	Chone	16	Dislabon	4	210	2	0	NI	0	0	0	NI	0	0	0	NI	0	0	0	NI	0	0	0		2	0	NI	0	0	0	NI	0	0	0	NI	0	0	0	NI	0	0	0		2	0	2
DB304	B002	2010-08-17	15	Chone	16	Dislabon	4	212	2	0	NI	0	0	0	NI	0	0	0	NI	0	0	0	NI	0	0	0		2	0	NI	0	0	0	NI	0	0	0	NI	0	0	0	NI	0	0	0		2	0	2
DB303	B002	2010-08-17	15	Chone	16	Dislabon	4	123	2	0	NI	0	0	0	NI	0	0	0	NI	0	0	0	NI	0	0	0		2	0	NI	0	0	0	NI	0	0	0	NI	0	0	0	NI	0	0	0		1	2	0
DB204	B002	2010-08-17	15	Chone	16	Dislabon	4	140	2	0	NI	0	0	0	NI	0	0	0	NI	0	0	0	NI	0	0	0		2	0	NI	0	0	0	NI	0	0	0	NI	0	0	0	NI	0	0	0		1	1	0
DB405	B002	2010-08-17	15	Chone	16	Dislabon	4	169	2	0	NI	0	0	0	NI	0	0	0	NI	0	0	0	NI	0	0	0		2	0	NI	0	0	0	NI	0	0	0	NI	0	0	0	NI	0	0	0		1	5	0
DB404	B002	2010-08-17	15	Chone	16	Dislabon	4	178	2	0	NI	0	0	0	NI	0	0	0	NI	0	0	0	NI	0	0	0		2	0	NI	0	0	0	NI	0	0	0	NI	0	0	0	NI	0	0	0		1	12	1
DB401	B002	2010-08-17	15	Chone	16	Dislabon	4	193	2	0	NI	0	0	0	NI	0	0	0	NI	0	0	0	NI	0	0	0		2	0	NI	0	0	0	NI	0	0	0	NI	0	0	0	NI	0	0	0		2	0	2
DB105	B002	2010-08-17	15	Chone	16	Dislabon	4	151	2	0	NI	0	0	0	NI	0	0	0	NI	0	0	0	NI	0	0	0		2	0	NI	0	0	0	NI	0	0	0	NI	0	0	0	NI	0	0	0		2	0	2
BJ224	B001	2009-06-25	15	Portoviejo	61	EL Bejuco	4	172	2	0	NI	0	0	0	NI	0	0	0	NI	0	0	0	NI	0	0	0		2	0	NI	0	0	0	NI	0	0	0	NI	0	0	0	NI	0	0	0		2	0	2
BJ330	B001	2009-06-24	15	Portoviejo	61	El Bejuco	4	163	2	0	NI	0	0	0	NI	0	0	0	NI	0	0	0	NI	0	0	0		2	0	NI	0	0	0	NI	0	0	0	NI	0	0	0	NI	0	0	0		1	1	0
BJ101a	B001	2009-06-23	15	Portoviejo	61	El Bejuco	4	385	2	0	NI	0	0	0	NI	0	0	0	NI	0	0	0	NI	0	0	0		2	0	NI	0	0	0	NI	0	0	0	NI	0	0	0	NI	0	0	0		2	0	2
BJ207	B001	2009-06-25	15	Portoviejo	61	El Bejuco	4	190	2	0	NI	0	0	0	NI	0	0	0	NI	0	0	0	NI	0	0	0		2	0	NI	0	0	0	NI	0	0	0	NI	0	0	0	NI	0	0	0		1	1	0
BJ205	B001	2009-06-24	15	Portoviejo	61	El Bejuco	4	258	2	0	NI	0	0	0	NI	0	0	0	NI	0	0	0	NI	0	0	0		2	0	NI	0	0	0	NI	0	0	0	NI	0	0	0	NI	0	0	0		2	0	2
BJ215	B001	2009-06-24	15	Portoviejo	61	El Bejuco	4	148	2	0	NI	0	0	0	NI	0	0	0	NI	0	0	0	NI	0	0	0		2	0	NI	0	0	0	NI	0	0	0	NI	0	0	0	NI	0	0	0		1	24	1
BJ413	B001	2009-06-24	15	Portoviejo	61	El Bejuco	4	72	2	0	NI	0	0	0	NI	0	0	0	NI	0	0	0	NI	0	0	0		2	0	NI	0	0	0	NI	0	0	0	NI	0	0	0	NI	0	0	0		2	0	2
BJ213	B001	2009-06-24	15	Portoviejo	61	El Bejuco	4	167	2	0	NI	0	0	0	NI	0	0	0	NI	0	0	0	NI	0	0	0		2	0	NI	0	0	0	NI	0	0	0	NI	0	0	0	NI	0	0	0		1	6	0
BJ212	B001	2009-06-24	15	Portoviejo	61	El Bejuco	4	167	2	0	NI	0	0	0	NI	0	0	0	NI	0	0	0	NI	0	0	0		2	0	NI	0	0	0	NI	0	0	0	NI	0	0	0	NI	0	0	0		1	1	0
BJ309	B001	2009-06-24	15	Portoviejo	61	El Bejuco	4	165	2	0	NI	0	0	0	NI	0	0	0	NI	0	0	0	NI	0	0	0		2	0	NI	0	0	0	NI	0	0	0	NI	0	0	0	NI	0	0	0		1	4	0
BJ203	B001	2009-06-24	15	Portoviejo	61	El Bejuco	4	344	2	0	NI	0	0	0	NI	0	0	0	NI	0	0	0	NI	0	0	0		2	0	NI	0	0	0	NI	0	0	0	NI	0	0	0	NI	0	0	0		2	0	2
BJ503	B001	2009-06-22	15	Portoviejo	61	El Bejuco	4	149	2	0	NI	0	0	0	NI	0	0	0	NI	0	0	0	NI	0	0	0		2	0	NI	0	0	0	NI	0	0	0	NI	0	0	0	NI	0	0	0		2	0	2
BJ410	B001	2009-06-24	15	Portoviejo	61	El Bejuco	4	71	2	0	NI	0	0	0	NI	0	0	0	NI	0	0	0	NI	0	0	0		2	0	NI	0	0	0	NI	0	0	0	NI	0	0	0	NI	0	0	0		2	0	2
BJ306	B001	2009-06-24	15	Portoviejo	61	El Bejuco	4	227	2	0	NI	0	0	0	NI	0	0	0	NI	0	0	0	NI	0	0	0		2	0	NI	0	0	0	NI	0	0	0	NI	0	0	0	NI	0	0	0		2	0	2
BJ204	B001	2009-06-24	15	Portoviejo	61	El Bejuco	4	278	2	0	NI	0	0	0	NI	0	0	0	NI	0	0	0	NI	0	0	0		2	0	NI	0	0	0	NI	0	0	0	NI	0	0	0	NI	0	0	0		2	0	2
BJ229	B001	2009-06-22	15	Portoviejo	61	El Bejuco	4	12	2	0	NI	0	0	0	NI	0	0	0	NI	0	0	0	NI	0	0	0		2	0	NI	0	0	0	NI	0	0	0	NI	0	0	0	NI	0	0	0		2	0	2
BJ416	B001	2009-06-23	15	Portoviejo	61	El Bejuco	4	79	2	0	NI	0	0	0	NI	0	0	0	NI	0	0	0	NI	0	0	0		2	0	NI	0	0	0	NI	0	0	0	NI	0	0	0	NI	0	0	0		2	0	2
BJ314	B001	2009-06-24	15	Portoviejo	61	El Bejuco	4	139	2	0	NI	0	0	0	NI	0	0	0	NI	0	0	0	NI	0	0	0		2	0	NI	0	0	0	NI	0	0	0	NI	0	0	0	NI	0	0	0		2	0	2
BJ104	B001	2009-06-24	15	Portoviejo	61	El Bejuco	4	165	2	0	NI	0	0	0	NI	0	0	0	NI	0	0	0	NI	0	0	0		2	0	NI	0	0	0	NI	0	0	0	NI	0	0	0	NI	0	0	0		1	0	0
BJ238	B001	2009-06-25	15	Portoviejo	61	El Bejuco	4	90	2	0	NI	0	0	0	NI	0	0	0	NI	0	0	0	NI	0	0	0		2	0	NI	0	0	0	NI	0	0	0	NI	0	0	0	NI	0	0	0		2	0	2
BJ231	B001	2009-06-22	15	Portoviejo	61	El Bejuco	4	109	2	0	NI	0	0	0	NI	0	0	0	NI	0	0	0	NI	0	0	0		2	0	NI	0	0	0	NI	0	0	0	NI	0	0	0	NI	0	0	0		1	12	1
BJ234	B001	2009-06-22	15	Portoviejo	61	El Bejuco	4	106	2	0	NI	0	0	0	NI	0	0	0	NI	0	0	0	NI	0	0	0		2	0	NI	0	0	0	NI	0	0	0	NI	0	0	0	NI	0	0	0		2	0	2
BJ220	B001	2009-06-25	15	Portoviejo	61	El Bejuco	4	140	2	0	NI	0	0	0	NI	0	0	0	NI	0	0	0	NI	0	0	0		2	0	NI	0	0	0	NI	0	0	0	NI	0	0	0	NI	0	0	0		1	6	0
BJ401	B001	2009-06-25	15	Portoviejo	61	El Bejuco	4	76	2	0	NI	0	0	0	NI	0	0	0	NI	0	0	0	NI	0	0	0		2	0	NI	0	0	0	NI	0	0	0	NI	0	0	0	NI	0	0	0		1	24	1
BJ230	B001	2009-06-22	15	Portoviejo	61	El Bejuco	4	112	2	0	NI	0	0	0	NI	0	0	0	NI	0	0	0	NI	0	0	0		2	0	NI	0	0	0	NI	0	0	0	NI	0	0	0	NI	0	0	0		2	0	2
BJ240	B001	2009-06-25	15	Portoviejo	61	El Bejuco	4	80	2	0	NI	0	0	0	NI	0	0	0	NI	0	0	0	NI	0	0	0		2	0	NI	0	0	0	NI	0	0	0	NI	0	0	0	NI	0	0	0		2	0	2
BJ228	B001	2009-06-22	15	Portoviejo	61	El Bejuco	4	123	2	0	NI	0	0	0	NI	0	0	0	NI	0	0	0	NI	0	0	0		2	0	NI	0	0	0	NI	0	0	0	NI	0	0	0	NI	0	0	0		2	0	2
BJ326	B001	2009-06-24	15	Portoviejo	61	El Bejuco	4	123	2	0	NI	0	0	0	NI	0	0	0	NI	0	0	0	NI	0	0	0		2	0	NI	0	0	0	NI	0	0	0	NI	0	0	0	NI	0	0	0		1	3	0
BJ409	B001	2009-06-24	15	Portoviejo	61	El Bejuco	4	76	2	0	NI	0	0	0	NI	0	0	0	NI	0	0	0	NI	0	0	0		2	0	NI	0	0	0	NI	0	0	0	NI	0	0	0	NI	0	0	0		2	0	2
BJ223	B001	2009-06-25	15	Portoviejo	61	El Bejuco	4	154	2	0	NI	0	0	0	NI	0	0	0	NI	0	0	0	NI	0	0	0		2	0	NI	0	0	0	NI	0	0	0	NI	0	0	0	NI	0	0	0		1	3	0
BJ311	B001	2009-06-24	15	Portoviejo	61	El Bejuco	4	141	2	0	NI	0	0	0	NI	0	0	0	NI	0	0	0	NI	0	0	0		2	0	NI	0	0	0	NI	0	0	0	NI	0	0	0	NI	0	0	0		2	0	2
BJ346	B001	2009-06-25	15	Portoviejo	61	El Bejuco	4	146	2	0	NI	0	0	0	NI	0	0	0	NI	0	0	0	NI	0	0	0		2	0	NI	0	0	0	NI	0	0	0	NI	0	0	0	NI	0	0	0		2	0	2
BJ312	B001	2009-06-23	15	Portoviejo	61	El Bejuco	4	134	2	0	NI	0	0	0	NI	0	0	0	NI	0	0	0	NI	0	0	0		2	0	NI	0	0	0	NI	0	0	0	NI	0	0	0	NI	0	0	0		1	36	1
BJ418	B001	2009-06-23	15	Portoviejo	61	El Bejuco	4	74	2	0	NI	0	0	0	NI	0	0	0	NI	0	0	0	NI	0	0	0		2	0	NI	0	0	0	NI	0	0	0	NI	0	0	0	NI	0	0	0		2	0	2
BJ105	B001	2009-06-24	15	Portoviejo	61	El Bejuco	4	151	2	0	NI	0	0	0	NI	0	0	0	NI	0	0	0	NI	0	0	0		2	0	NI	0	0	0	NI	0	0	0	NI	0	0	0	NI	0	0	0		1	1	0
BJ343	B001	2009-06-23	15	Portoviejo	61	El Bejuco	4	102	2	0	NI	0	0	0	NI	0	0	0	NI	0	0	0	NI	0	0	0		2	0	NI	0	0	0	NI	0	0	0	NI	0	0	0	NI	0	0	0		2	0	2
BJ315	B001	2009-06-23	15	Portoviejo	61	El Bejuco	4	135	2	0	NI	0	0	0	NI	0	0	0	NI	0	0	0	NI	0	0	0		2	0	NI	0	0	0	NI	0	0	0	NI	0	0	0	NI	0	0	0		1	24	1
BJ328	B001	2009-06-24	15	Portoviejo	61	El Bejuco	4	124	2	0	NI	0	0	0	NI	0	0	0	NI	0	0	0	NI	0	0	0		2	0	NI	0	0	0	NI	0	0	0	NI	0	0	0	NI	0	0	0		2	0	2
BJ106	B001	2009-06-24	15	Portoviejo	61	El Bejuco	4	158	2	0	NI	0	0	0	NI	0	0	0	NI	0	0	0	NI	0	0	0		2	0	NI	0	0	0	NI	0	0	0	NI	0	0	0	NI	0	0	0		1	18	1
BJ329	B001	2009-06-22	15	Portoviejo	61	El Bejuco	4	126	2	0	NI	0	0	0	NI	0	0	0	NI	0	0	0	NI	0	0	0		2	0	NI	0	0	0	NI	0	0	0	NI	0	0	0	NI	0	0	0		1	12	1
BJ222	B001	2009-06-25	15	Portoviejo	61	El Bejuco	4	149	2	0	NI	0	0	0	NI	0	0	0	NI	0	0	0	NI	0	0	0	0	2	0	NI	0	0	0	NI	0	0	0	NI	0	0	0	NI	0	0	0		1	1	0
BJ308	B001	2009-06-24	15	Portoviejo	61	El Bejuco	4	203	2	0	NI	0	0	0	NI	0	0	0	NI	0	0	0	NI	0	0	0		2	0	NI	0	0	0	NI	0	0	0	NI	0	0	0	NI	0	0	0		2	0	2
BJ202	B001	2009-06-23	15	Portoviejo	61	El Bejuco	4	361	2	0	NI	0	0	0	NI	0	0	0	NI	0	0	0	NI	0	0	0		2	0	NI	0	0	0	NI	0	0	0	NI	0	0	0	NI	0	0	0		1	1	0
BJ201	B001	2009-06-23	15	Portoviejo	61	El Bejuco	4	383	2	0	NI	0	0	0	NI	0	0	0	NI	0	0	0	NI	0	0	0		2	0	NI	0	0	0	NI	0	0	0	NI	0	0	0	NI	0	0	0		1	1	0
BJ209	B001	2009-06-25	15	Portoviejo	61	El Bejuco	4	160	2	0	NI	0	0	0	NI	0	0	0	NI	0	0	0	NI	0	0	0		2	0	NI	0	0	0	NI	0	0	0	NI	0	0	0	NI	0	0	0		2	0	2
PV307	B002	2010-08-31	15	Pajan	17	El Porvenir	4	83	2	0	NI	0	0	0	NI	0	0	0	NI	0	0	0	NI	0	0	0		2	0	NI	0	0	0	NI	0	0	0	NI	0	0	0	NI	0	0	0		1	2	0
PV401	B002	2010-08-30	15	Pajan	17	El Porvenir	4	89	2	0	NI	0	0	0	NI	0	0	0	NI	0	0	0	NI	0	0	0		2	0	NI	0	0	0	NI	0	0	0	NI	0	0	0	NI	0	0	0		2	0	2
PV308	B002	2010-08-31	15	Pajan	17	El Porvenir	4	82	2	0	NI	0	0	0	NI	0	0	0	NI	0	0	0	NI	0	0	0		2	0	NI	0	0	0	NI	0	0	0	NI	0	0	0	NI	0	0	0		1	1	0
PV403	B002	2010-08-31	15	Pajan	17	El Porvenir	4	86	2	0	NI	0	0	0	NI	0	0	0	NI	0	0	0	NI	0	0	0		2	0	NI	0	0	0	NI	0	0	0	NI	0	0	0	NI	0	0	0		2	0	2
PV306	B002	2010-08-31	15	Pajan	17	El Porvenir	4	80	2	0	NI	0	0	0	NI	0	0	0	NI	0	0	0	NI	0	0	0		2	0	NI	0	0	0	NI	0	0	0	NI	0	0	0	NI	0	0	0		2	0	2
PV408	B002	2010-08-31	15	Pajan	17	El Porvenir	4	79	2	0	NI	0	0	0	NI	0	0	0	NI	0	0	0	NI	0	0	0		2	0	NI	0	0	0	NI	0	0	0	NI	0	0	0	NI	0	0	0		1	2	0
PV103	B002	2010-08-31	15	Pajan	17	El Porvenir	4	71	2	0	NI	0	0	0	NI	0	0	0	NI	0	0	0	NI	0	0	0		2	0	NI	0	0	0	NI	0	0	0	NI	0	0	0	NI	0	0	0		2	0	2
PV302	B002	2010-08-31	15	Pajan	17	El Porvenir	4	80	2	0	NI	0	0	0	NI	0	0	0	NI	0	0	0	NI	0	0	0		2	0	NI	0	0	0	NI	0	0	0	NI	0	0	0	NI	0	0	0		1	6	0
PV309	B002	2010-08-31	15	Pajan	17	El Porvenir	4	83	2	0	NI	0	0	0	NI	0	0	0	NI	0	0	0	NI	0	0	0		2	0	NI	0	0	0	NI	0	0	0	NI	0	0	0	NI	0	0	0		2	0	2
PV410	B002	2010-08-31	15	Pajan	17	El Porvenir	4	91	2	0	NI	0	0	0	NI	0	0	0	NI	0	0	0	NI	0	0	0		2	0	NI	0	0	0	NI	0	0	0	NI	0	0	0	NI	0	0	0		2	0	2
PV304	B002	2010-08-31	15	Pajan	17	El Porvenir	4	78	2	0	NI	0	0	0	NI	0	0	0	NI	0	0	0	NI	0	0	0		2	0	NI	0	0	0	NI	0	0	0	NI	0	0	0	NI	0	0	0		2	0	2
PV409	B002	2010-08-31	15	Pajan	17	El Porvenir	4	91	2	0	NI	0	0	0	NI	0	0	0	NI	0	0	0	NI	0	0	0		2	0	NI	0	0	0	NI	0	0	0	NI	0	0	0	NI	0	0	0		1	1	0
PV404	B002	2010-08-31	15	Pajan	17	El Porvenir	4	79	2	0	NI	0	0	0	NI	0	0	0	NI	0	0	0	NI	0	0	0		2	0	NI	0	0	0	NI	0	0	0	NI	0	0	0	NI	0	0	0		2	0	2
PV301	B002	2010-08-31	15	Pajan	17	El Porvenir	4	80	2	0	NI	0	0	0	NI	0	0	0	NI	0	0	0	NI	0	0	0		2	0	NI	0	0	0	NI	0	0	0	NI	0	0	0	NI	0	0	0		2	0	2
PV105	B002	2010-08-31	15	Pajan	17	El Porvenir	4	77	2	0	NI	0	0	0	NI	0	0	0	NI	0	0	0	NI	0	0	0		2	0	NI	0	0	0	NI	0	0	0	NI	0	0	0	NI	0	0	0		2	0	2
PV104	B002	2010-08-31	15	Pajan	17	El Porvenir	4	79	2	0	NI	0	0	0	NI	0	0	0	NI	0	0	0	NI	0	0	0		2	0	NI	0	0	0	NI	0	0	0	NI	0	0	0	NI	0	0	0		1	2	0
PV305	B002	2010-08-31	15	Pajan	17	El Porvenir	4	70	2	0	NI	0	0	0	NI	0	0	0	NI	0	0	0	NI	0	0	0		2	0	NI	0	0	0	NI	0	0	0	NI	0	0	0	NI	0	0	0		1	3	0
PV102	B002	2010-08-31	15	Pajan	17	El Porvenir	4	76	2	0	NI	0	0	0	NI	0	0	0	NI	0	0	0	NI	0	0	0		2	0	NI	0	0	0	NI	0	0	0	NI	0	0	0	NI	0	0	0		1	1	0
PV405	B002	2010-08-31	15	Pajan	17	El Porvenir	4	92	2	0	NI	0	0	0	NI	0	0	0	NI	0	0	0	NI	0	0	0		2	0	NI	0	0	0	NI	0	0	0	NI	0	0	0	NI	0	0	0		2	0	2
PV303	B002	2010-08-31	15	Pajan	17	El Porvenir	4	80	2	0	NI	0	0	0	NI	0	0	0	NI	0	0	0	NI	0	0	0		2	0	NI	0	0	0	NI	0	0	0	NI	0	0	0	NI	0	0	0		1	1	0
PV106	B002	2010-08-31	15	Pajan	17	El Porvenir	4	79	2	0	NI	0	0	0	NI	0	0	0	NI	0	0	0	NI	0	0	0		2	0	NI	0	0	0	NI	0	0	0	NI	0	0	0	NI	0	0	0		1	2	0
PV107	B002	2010-08-31	15	Pajan	17	El Porvenir	4	80	2	0	NI	0	0	0	NI	0	0	0	NI	0	0	0	NI	0	0	0		2	0	NI	0	0	0	NI	0	0	0	NI	0	0	0	NI	0	0	0		2	0	2
RR402	B002	2010-02-23	15	San Vicente	18	El Remojo	4	200	2	0	NI	0	0	0	NI	0	0	0	NI	0	0	0	NI	0	0	0		2	0	NI	0	0	0	NI	0	0	0	NI	0	0	0	NI	0	0	0		2	0	2
RR403	B002	2010-02-23	15	San Vicente	18	El Remojo	4	170	2	0	NI	0	0	0	NI	0	0	0	NI	0	0	0	NI	0	0	0		2	0	NI	0	0	0	NI	0	0	0	NI	0	0	0	NI	0	0	0		2	0	2
RR401	B002	2010-02-23	15	San Vicente	18	El Remojo	4	198	2	0	NI	0	0	0	NI	0	0	0	NI	0	0	0	NI	0	0	0		2	0	NI	0	0	0	NI	0	0	0	NI	0	0	0	NI	0	0	0		2	0	2
RR406	B002	2010-02-23	15	San Vicente	18	El Remojo	4	174	2	0	NI	0	0	0	NI	0	0	0	NI	0	0	0	NI	0	0	0		2	0	NI	0	0	0	NI	0	0	0	NI	0	0	0	NI	0	0	0		2	0	2
RR404	B002	2010-02-23	15	San Vicente	18	El Remojo	4	179	2	0	NI	0	0	0	NI	0	0	0	NI	0	0	0	NI	0	0	0		2	0	NI	0	0	0	NI	0	0	0	NI	0	0	0	NI	0	0	0		2	0	2
RR408	B002	2010-02-23	15	San Vicente	18	El Remojo	4	181	2	0	NI	0	0	0	NI	0	0	0	NI	0	0	0	NI	0	0	0		2	0	NI	0	0	0	NI	0	0	0	NI	0	0	0	NI	0	0	0		1	12	1
OR209	B002	2010-03-04	15	Sucre	19	El Toro	4	81	2	0	NI	0	0	0	NI	0	0	0	NI	0	0	0	NI	0	0	0		2	0	NI	0	0	0	NI	0	0	0	NI	0	0	0	NI	0	0	0		1	1	0
OR108	B002	2010-03-04	15	Sucre	19	El Toro	4	121	2	0	NI	0	0	0	NI	0	0	0	NI	0	0	0	NI	0	0	0		2	0	NI	0	0	0	NI	0	0	0	NI	0	0	0	NI	0	0	0		2	0	2
OR102	B002	2010-03-04	15	Sucre	19	El Toro	4	94	2	0	NI	0	0	0	NI	0	0	0	NI	0	0	0	NI	0	0	0		2	0	NI	0	0	0	NI	0	0	0	NI	0	0	0	NI	0	0	0		1	1	0
OR303	B002	2010-03-04	15	Sucre	19	El Toro	4	165	2	0	NI	0	0	0	NI	0	0	0	NI	0	0	0	NI	0	0	0		2	0	NI	0	0	0	NI	0	0	0	NI	0	0	0	NI	0	0	0		1	1	0
OR101	B002	2010-03-04	15	Sucre	19	El Toro	4	151	2	0	NI	0	0	0	NI	0	0	0	NI	0	0	0	NI	0	0	0		2	0	NI	0	0	0	NI	0	0	0	NI	0	0	0	NI	0	0	0		1	1	0
OR105	B002	2010-03-04	15	Sucre	19	El Toro	4	137	2	0	NI	0	0	0	NI	0	0	0	NI	0	0	0	NI	0	0	0		2	0	NI	0	0	0	NI	0	0	0	NI	0	0	0	NI	0	0	0		2	0	2
OR106	B002	2010-03-04	15	Sucre	19	El Toro	4	115	2	0	NI	0	0	0	NI	0	0	0	NI	0	0	0	NI	0	0	0		2	0	NI	0	0	0	NI	0	0	0	NI	0	0	0	NI	0	0	0		2	0	2
OR304	B002	2010-03-04	15	Sucre	19	El Toro	4	110	2	0	NI	0	0	0	NI	0	0	0	NI	0	0	0	NI	0	0	0		2	0	NI	0	0	0	NI	0	0	0	NI	0	0	0	NI	0	0	0		1	4	0
OR208	B002	2010-03-04	15	Sucre	19	El Toro	4	94	2	0	NI	0	0	0	NI	0	0	0	NI	0	0	0	NI	0	0	0		2	0	NI	0	0	0	NI	0	0	0	NI	0	0	0	NI	0	0	0		1	6	0
OR301	B002	2010-03-04	15	Sucre	19	El Toro	4	119	2	0	NI	0	0	0	NI	0	0	0	NI	0	0	0	NI	0	0	0		2	0	NI	0	0	0	NI	0	0	0	NI	0	0	0	NI	0	0	0		2	0	2
OR201	B002	2010-03-04	15	Sucre	19	El Toro	4	148	2	0	NI	0	0	0	NI	0	0	0	NI	0	0	0	NI	0	0	0		2	0	NI	0	0	0	NI	0	0	0	NI	0	0	0	NI	0	0	0		1	1	0
OR205	B002	2010-03-04	15	Sucre	19	El Toro	4	141	2	0	NI	0	0	0	NI	0	0	0	NI	0	0	0	NI	0	0	0		2	0	NI	0	0	0	NI	0	0	0	NI	0	0	0	NI	0	0	0		2	0	2
OR401	B002	2010-03-04	15	Sucre	19	El Toro	4	150	2	0	NI	0	0	0	NI	0	0	0	NI	0	0	0	NI	0	0	0		2	0	NI	0	0	0	NI	0	0	0	NI	0	0	0	NI	0	0	0		1	1	0
OR107	B002	2010-03-04	15	Sucre	19	El Toro	4	78	2	0	NI	0	0	0	NI	0	0	0	NI	0	0	0	NI	0	0	0		2	0	NI	0	0	0	NI	0	0	0	NI	0	0	0	NI	0	0	0		2	0	2
OR305	B002	2010-03-04	15	Sucre	19	El Toro	4	95	2	0	NI	0	0	0	NI	0	0	0	NI	0	0	0	NI	0	0	0		2	0	NI	0	0	0	NI	0	0	0	NI	0	0	0	NI	0	0	0		2	0	2
OR202	B002	2010-03-04	15	Sucre	19	El Toro	4	159	2	0	NI	0	0	0	NI	0	0	0	NI	0	0	0	NI	0	0	0		2	0	NI	0	0	0	NI	0	0	0	NI	0	0	0	NI	0	0	0		2	0	2
ET201	B002	2010-02-26	15	Jama	20	Estero Seco	4	137	2	0	NI	0	0	0	NI	0	0	0	NI	0	0	0	NI	0	0	0		2	0	NI	0	0	0	NI	0	0	0	NI	0	0	0	NI	0	0	0		2	0	2
ET304	B002	2010-02-26	15	Jama	20	Estero Seco	4	169	2	0	NI	0	0	0	NI	0	0	0	NI	0	0	0	NI	0	0	0		2	0	NI	0	0	0	NI	0	0	0	NI	0	0	0	NI	0	0	0		1	1	0
ET202	B002	2010-02-26	15	Jama	20	Estero Seco	4	175	2	0	NI	0	0	0	NI	0	0	0	NI	0	0	0	NI	0	0	0		2	0	NI	0	0	0	NI	0	0	0	NI	0	0	0	NI	0	0	0		1	3	0
ET410	B002	2010-02-26	15	Jama	20	Estero Seco	4	121	2	0	NI	0	0	0	NI	0	0	0	NI	0	0	0	NI	0	0	0		2	0	NI	0	0	0	NI	0	0	0	NI	0	0	0	NI	0	0	0		2	0	2
ET203	B002	2010-02-26	15	Jama	20	Estero Seco	4	165	2	0	NI	0	0	0	NI	0	0	0	NI	0	0	0	NI	0	0	0		2	0	NI	0	0	0	NI	0	0	0	NI	0	0	0	NI	0	0	0		2	0	2
ET307	B002	2010-02-26	15	Jama	20	Estero Seco	4	126	2	0	NI	0	0	0	NI	0	0	0	NI	0	0	0	NI	0	0	0		2	0	NI	0	0	0	NI	0	0	0	NI	0	0	0	NI	0	0	0		2	0	2
ET206	B002	2010-02-26	15	Jama	20	Estero Seco	4	142	2	0	NI	0	0	0	NI	0	0	0	NI	0	0	0	NI	0	0	0		2	0	NI	0	0	0	NI	0	0	0	NI	0	0	0	NI	0	0	0		2	0	2
ET302	B002	2010-02-26	15	Jama	20	Estero Seco	4	221	2	0	NI	0	0	0	NI	0	0	0	NI	0	0	0	NI	0	0	0		2	0	NI	0	0	0	NI	0	0	0	NI	0	0	0	NI	0	0	0		1	5	0
ET312	B002	2010-02-26	15	Jama	20	Estero Seco	4	116	2	0	NI	0	0	0	NI	0	0	0	NI	0	0	0	NI	0	0	0		2	0	NI	0	0	0	NI	0	0	0	NI	0	0	0	NI	0	0	0		2	0	2
ET301	B002	2010-02-26	15	Jama	20	Estero Seco	4	194	2	0	NI	0	0	0	NI	0	0	0	NI	0	0	0	NI	0	0	0		2	0	NI	0	0	0	NI	0	0	0	NI	0	0	0	NI	0	0	0		1	1	0
ET401	B002	2010-02-26	15	Jama	20	Estero Seco	4	106	2	0	NI	0	0	0	NI	0	0	0	NI	0	0	0	NI	0	0	0		2	0	NI	0	0	0	NI	0	0	0	NI	0	0	0	NI	0	0	0		2	0	2
ET409	B002	2010-02-26	15	Jama	20	Estero Seco	4	124	2	0	NI	0	0	0	NI	0	0	0	NI	0	0	0	NI	0	0	0		2	0	NI	0	0	0	NI	0	0	0	NI	0	0	0	NI	0	0	0		1	1	0
ET208	B002	2010-02-26	15	Jama	20	Estero Seco	4	146	2	0	NI	0	0	0	NI	0	0	0	NI	0	0	0	NI	0	0	0		2	0	NI	0	0	0	NI	0	0	0	NI	0	0	0	NI	0	0	0		1	2	0
ET406	B002	2010-02-26	15	Jama	20	Estero Seco	4	115	2	0	NI	0	0	0	NI	0	0	0	NI	0	0	0	NI	0	0	0		2	0	NI	0	0	0	NI	0	0	0	NI	0	0	0	NI	0	0	0		2	0	2
ET306	B002	2010-02-26	15	Jama	20	Estero Seco	4	129	2	0	NI	0	0	0	NI	0	0	0	NI	0	0	0	NI	0	0	0		2	0	NI	0	0	0	NI	0	0	0	NI	0	0	0	NI	0	0	0		2	0	2
ET305	B002	2010-02-26	15	Jama	20	Estero Seco	4	129	2	0	NI	0	0	0	NI	0	0	0	NI	0	0	0	NI	0	0	0		2	0	NI	0	0	0	NI	0	0	0	NI	0	0	0	NI	0	0	0		2	0	2
ET205	B002	2010-02-26	15	Jama	20	Estero Seco	4	157	2	0	NI	0	0	0	NI	0	0	0	NI	0	0	0	NI	0	0	0		2	0	NI	0	0	0	NI	0	0	0	NI	0	0	0	NI	0	0	0		2	0	2
ET408	B002	2010-02-26	15	Jama	20	Estero Seco	4	113	2	0	NI	0	0	0	NI	0	0	0	NI	0	0	0	NI	0	0	0		2	0	NI	0	0	0	NI	0	0	0	NI	0	0	0	NI	0	0	0		2	0	2
ET311	B002	2010-02-26	15	Jama	20	Estero Seco	4	143	2	0	NI	0	0	0	NI	0	0	0	NI	0	0	0	NI	0	0	0		2	0	NI	0	0	0	NI	0	0	0	NI	0	0	0	NI	0	0	0		2	0	2
ET405	B002	2010-02-26	15	Jama	20	Estero Seco	4	99	2	0	NI	0	0	0	NI	0	0	0	NI	0	0	0	NI	0	0	0		2	0	NI	0	0	0	NI	0	0	0	NI	0	0	0	NI	0	0	0		2	0	2
ET303	B002	2010-02-26	15	Jama	20	Estero Seco	4	240	2	0	NI	0	0	0	NI	0	0	0	NI	0	0	0	NI	0	0	0		2	0	NI	0	0	0	NI	0	0	0	NI	0	0	0	NI	0	0	0		1	1	0
ET402	B002	2010-02-26	15	Jama	20	Estero Seco	4	127	2	0	NI	0	0	0	NI	0	0	0	NI	0	0	0	NI	0	0	0		2	0	NI	0	0	0	NI	0	0	0	NI	0	0	0	NI	0	0	0		2	0	2
ET209	B002	2010-02-26	15	Jama	20	Estero Seco	4	141	2	0	NI	0	0	0	NI	0	0	0	NI	0	0	0	NI	0	0	0		2	0	NI	0	0	0	NI	0	0	0	NI	0	0	0	NI	0	0	0		2	0	2
ET403	B002	2010-02-26	15	Jama	20	Estero Seco	4	120	2	0	NI	0	0	0	NI	0	0	0	NI	0	0	0	NI	0	0	0		2	0	NI	0	0	0	NI	0	0	0	NI	0	0	0	NI	0	0	0		2	0	2
GJ306	B002	2010-08-30	15	Olmedo	21	Guaijil	4	94	2	0	NI	0	0	0	NI	0	0	0	NI	0	0	0	NI	0	0	0		2	0	NI	0	0	0	NI	0	0	0	NI	0	0	0	NI	0	0	0		1	1	0
GJ303	B002	2010-08-30	15	Olmedo	21	Guaijil	4	97	2	0	NI	0	0	0	NI	0	0	0	NI	0	0	0	NI	0	0	0		2	0	NI	0	0	0	NI	0	0	0	NI	0	0	0	NI	0	0	0		2	0	2
GJ403	B002	2010-08-30	15	Olmedo	21	Guaijil	4	106	2	0	NI	0	0	0	NI	0	0	0	NI	0	0	0	NI	0	0	0		2	0	NI	0	0	0	NI	0	0	0	NI	0	0	0	NI	0	0	0		2	0	2
GJ405	B002	2010-08-30	15	Olmedo	21	Guaijil	4	99	2	0	NI	0	0	0	NI	0	0	0	NI	0	0	0	NI	0	0	0		2	0	NI	0	0	0	NI	0	0	0	NI	0	0	0	NI	0	0	0		1	1	0
GJ103	B002	2010-08-30	15	Olmedo	21	Guaijil	4	82	2	0	NI	0	0	0	NI	0	0	0	NI	0	0	0	NI	0	0	0		2	0	NI	0	0	0	NI	0	0	0	NI	0	0	0	NI	0	0	0		2	0	2
GJ404	B002	2010-08-30	15	Olmedo	21	Guaijil	4	96	2	0	NI	0	0	0	NI	0	0	0	NI	0	0	0	NI	0	0	0		2	0	NI	0	0	0	NI	0	0	0	NI	0	0	0	NI	0	0	0		1	2	0
GJ204	B002	2010-08-30	15	Olmedo	21	Guaijil	4	97	2	0	NI	0	0	0	NI	0	0	0	NI	0	0	0	NI	0	0	0		2	0	NI	0	0	0	NI	0	0	0	NI	0	0	0	NI	0	0	0		1	2	0
GJ107	B002	2010-08-30	15	Olmedo	21	Guaijil	4	75	2	0	NI	0	0	0	NI	0	0	0	NI	0	0	0	NI	0	0	0		2	0	NI	0	0	0	NI	0	0	0	NI	0	0	0	NI	0	0	0		1	6	0
GJ201	B002	2010-08-30	15	Olmedo	21	Guaijil	4	90	2	0	NI	0	0	0	NI	0	0	0	NI	0	0	0	NI	0	0	0		2	0	NI	0	0	0	NI	0	0	0	NI	0	0	0	NI	0	0	0		2	0	2
GJ108	B002	2010-08-30	15	Olmedo	21	Guaijil	4	77	2	0	NI	0	0	0	NI	0	0	0	NI	0	0	0	NI	0	0	0		2	0	NI	0	0	0	NI	0	0	0	NI	0	0	0	NI	0	0	0		1	2	0
GJ101	B002	2010-08-30	15	Olmedo	21	Guaijil	4	86	2	0	NI	0	0	0	NI	0	0	0	NI	0	0	0	NI	0	0	0		2	0	NI	0	0	0	NI	0	0	0	NI	0	0	0	NI	0	0	0		2	0	2
GJ106	B002	2010-08-30	15	Olmedo	21	Guaijil	4	81	2	0	NI	0	0	0	NI	0	0	0	NI	0	0	0	NI	0	0	0		2	0	NI	0	0	0	NI	0	0	0	NI	0	0	0	NI	0	0	0		1	1	0
GJ209	B002	2010-08-30	15	Olmedo	21	Guaijil	4	92	2	0	NI	0	0	0	NI	0	0	0	NI	0	0	0	NI	0	0	0		2	0	NI	0	0	0	NI	0	0	0	NI	0	0	0	NI	0	0	0		1	2	0
GJ203	B002	2010-08-30	15	Olmedo	21	Guaijil	4	84	2	0	NI	0	0	0	NI	0	0	0	NI	0	0	0	NI	0	0	0		2	0	NI	0	0	0	NI	0	0	0	NI	0	0	0	NI	0	0	0		2	0	2
GJ406	B002	2010-08-30	15	Olmedo	21	Guaijil	4	98	2	0	NI	0	0	0	NI	0	0	0	NI	0	0	0	NI	0	0	0		2	0	NI	0	0	0	NI	0	0	0	NI	0	0	0	NI	0	0	0		2	0	2
GJ302	B002	2010-08-30	15	Olmedo	21	Guaijil	4	99	2	0	NI	0	0	0	NI	0	0	0	NI	0	0	0	NI	0	0	0		2	0	NI	0	0	0	NI	0	0	0	NI	0	0	0	NI	0	0	0		1	1	0
GJ402	B002	2010-08-30	15	Olmedo	21	Guaijil	4	118	2	0	NI	0	0	0	NI	0	0	0	NI	0	0	0	NI	0	0	0		2	0	NI	0	0	0	NI	0	0	0	NI	0	0	0	NI	0	0	0		2	0	2
GJ208	B002	2010-08-30	15	Olmedo	21	Guaijil	4	72	2	0	NI	0	0	0	NI	0	0	0	NI	0	0	0	NI	0	0	0		2	0	NI	0	0	0	NI	0	0	0	NI	0	0	0	NI	0	0	0		2	0	2
GJ205	B002	2010-08-30	15	Olmedo	21	Guaijil	4	86	2	0	NI	0	0	0	NI	0	0	0	NI	0	0	0	NI	0	0	0		2	0	NI	0	0	0	NI	0	0	0	NI	0	0	0	NI	0	0	0		1	2	0
UA203	B002	2010-09-04	15	Puerto Lopez	22	Guale	4	50	2	0	NI	0	0	0	NI	0	0	0	NI	0	0	0	NI	0	0	0		2	0	NI	0	0	0	NI	0	0	0	NI	0	0	0	NI	0	0	0		2	0	2
UA206	B002	2010-09-04	15	Puerto Lopez	22	Guale	4	43	2	0	NI	0	0	0	NI	0	0	0	NI	0	0	0	NI	0	0	0		2	0	NI	0	0	0	NI	0	0	0	NI	0	0	0	NI	0	0	0		2	0	2
UA205	B002	2010-09-04	15	Puerto Lopez	22	Guale	4	29	2	0	NI	0	0	0	NI	0	0	0	NI	0	0	0	NI	0	0	0		2	0	NI	0	0	0	NI	0	0	0	NI	0	0	0	NI	0	0	0		2	0	2
UA202	B002	2010-09-04	15	Puerto Lopez	22	Guale	4	53	2	0	NI	0	0	0	NI	0	0	0	NI	0	0	0	NI	0	0	0		2	0	NI	0	0	0	NI	0	0	0	NI	0	0	0	NI	0	0	0		2	0	2
UA105	B002	2010-09-04	15	Puerto Lopez	22	Guale	4	51	2	0	NI	0	0	0	NI	0	0	0	NI	0	0	0	NI	0	0	0		2	0	NI	0	0	0	NI	0	0	0	NI	0	0	0	NI	0	0	0		2	0	2
UA204	B002	2010-09-04	15	Puerto Lopez	22	Guale	4	51	2	0	NI	0	0	0	NI	0	0	0	NI	0	0	0	NI	0	0	0		2	0	NI	0	0	0	NI	0	0	0	NI	0	0	0	NI	0	0	0		2	0	2
UA201	B002	2010-09-04	15	Puerto Lopez	22	Guale	4	50	2	0	NI	0	0	0	NI	0	0	0	NI	0	0	0	NI	0	0	0		2	0	NI	0	0	0	NI	0	0	0	NI	0	0	0	NI	0	0	0		2	0	2
UA101	B002	2010-09-04	15	Puerto Lopez	22	Guale	4	21	2	0	NI	0	0	0	NI	0	0	0	NI	0	0	0	NI	0	0	0		2	0	NI	0	0	0	NI	0	0	0	NI	0	0	0	NI	0	0	0		2	0	2
HD201	B002	2010-02-21	15	San Vicente	23	Humedal	4	270	2	0	NI	0	0	0	NI	0	0	0	NI	0	0	0	NI	0	0	0		2	0	NI	0	0	0	NI	0	0	0	NI	0	0	0	NI	0	0	0		2	0	2
HD206	B002	2010-02-21	15	San Vicente	23	Humedal	4	316	2	0	NI	0	0	0	NI	0	0	0	NI	0	0	0	NI	0	0	0		2	0	NI	0	0	0	NI	0	0	0	NI	0	0	0	NI	0	0	0		2	0	2
HD109	B002	2010-02-23	15	San Vicente	23	Humedal	4	367	2	0	NI	0	0	0	NI	0	0	0	NI	0	0	0	NI	0	0	0		2	0	NI	0	0	0	NI	0	0	0	NI	0	0	0	NI	0	0	0		2	0	2
HD204	B002	2010-02-21	15	San Vicente	23	Humedal	4	283	2	0	NI	0	0	0	NI	0	0	0	NI	0	0	0	NI	0	0	0		2	0	NI	0	0	0	NI	0	0	0	NI	0	0	0	NI	0	0	0		2	0	2
HD302	B002	2010-02-23	15	San Vicente	23	Humedal	4	329	2	0	NI	0	0	0	NI	0	0	0	NI	0	0	0	NI	0	0	0		2	0	NI	0	0	0	NI	0	0	0	NI	0	0	0	NI	0	0	0		2	0	2
HD202	B002	2010-02-21	15	San Vicente	23	Humedal	4	289	2	0	NI	0	0	0	NI	0	0	0	NI	0	0	0	NI	0	0	0		2	0	NI	0	0	0	NI	0	0	0	NI	0	0	0	NI	0	0	0		2	0	2
HD104	B002	2010-02-21	15	San Vicente	23	Humedal	4	295	2	0	NI	0	0	0	NI	0	0	0	NI	0	0	0	NI	0	0	0		2	0	NI	0	0	0	NI	0	0	0	NI	0	0	0	NI	0	0	0		2	0	2
HD211	B002	2010-02-23	15	San Vicente	23	Humedal	4	270	2	0	NI	0	0	0	NI	0	0	0	NI	0	0	0	NI	0	0	0		2	0	NI	0	0	0	NI	0	0	0	NI	0	0	0	NI	0	0	0		2	0	2
HD110	B002	2010-02-23	15	San Vicente	23	Humedal	4	352	2	0	NI	0	0	0	NI	0	0	0	NI	0	0	0	NI	0	0	0		2	0	NI	0	0	0	NI	0	0	0	NI	0	0	0	NI	0	0	0		2	0	2
HD101	B002	2010-02-21	15	San Vicente	23	Humedal	4	289	2	0	NI	0	0	0	NI	0	0	0	NI	0	0	0	NI	0	0	0		2	0	NI	0	0	0	NI	0	0	0	NI	0	0	0	NI	0	0	0		2	0	2
HD212	B002	2010-02-23	15	San Vicente	23	Humedal	4	300	2	0	NI	0	0	0	NI	0	0	0	NI	0	0	0	NI	0	0	0		2	0	NI	0	0	0	NI	0	0	0	NI	0	0	0	NI	0	0	0		2	0	2
HD303	B002	2010-02-23	15	San Vicente	23	Humedal	4	309	2	0	NI	0	0	0	NI	0	0	0	NI	0	0	0	NI	0	0	0		2	0	NI	0	0	0	NI	0	0	0	NI	0	0	0	NI	0	0	0		2	0	2
HD106	B002	2010-02-23	15	San Vicente	23	Humedal	4	339	2	0	NI	0	0	0	NI	0	0	0	NI	0	0	0	NI	0	0	0		2	0	NI	0	0	0	NI	0	0	0	NI	0	0	0	NI	0	0	0		2	0	2
HD203	B002	2010-02-21	15	San Vicente	23	Humedal	4	287	2	0	NI	0	0	0	NI	0	0	0	NI	0	0	0	NI	0	0	0		2	0	NI	0	0	0	NI	0	0	0	NI	0	0	0	NI	0	0	0		1	1	0
HD205	B002	2010-02-21	15	San Vicente	23	Humedal	4	325	2	0	NI	0	0	0	NI	0	0	0	NI	0	0	0	NI	0	0	0		2	0	NI	0	0	0	NI	0	0	0	NI	0	0	0	NI	0	0	0		2	0	2
HD108	B002	2010-02-23	15	San Vicente	23	Humedal	4	136	2	0	NI	0	0	0	NI	0	0	0	NI	0	0	0	NI	0	0	0		2	0	NI	0	0	0	NI	0	0	0	NI	0	0	0	NI	0	0	0		2	0	2
HD207	B002	2010-02-23	15	San Vicente	23	Humedal	4	331	2	0	NI	0	0	0	NI	0	0	0	NI	0	0	0	NI	0	0	0		2	0	NI	0	0	0	NI	0	0	0	NI	0	0	0	NI	0	0	0		1	1	0
HD103	B002	2010-02-21	15	San Vicente	23	Humedal	4	276	2	0	NI	0	0	0	NI	0	0	0	NI	0	0	0	NI	0	0	0		2	0	NI	0	0	0	NI	0	0	0	NI	0	0	0	NI	0	0	0		2	0	2
HD210	B002	2010-02-23	15	San Vicente	23	Humedal	4	268	2	0	NI	0	0	0	NI	0	0	0	NI	0	0	0	NI	0	0	0		2	0	NI	0	0	0	NI	0	0	0	NI	0	0	0	NI	0	0	0		2	0	2
HD301	B002	2010-02-23	15	San Vicente	23	Humedal	4	327	2	0	NI	0	0	0	NI	0	0	0	NI	0	0	0	NI	0	0	0		2	0	NI	0	0	0	NI	0	0	0	NI	0	0	0	NI	0	0	0		2	0	2
HD209	B002	2010-02-23	15	San Vicente	23	Humedal	4	287	2	0	NI	0	0	0	NI	0	0	0	NI	0	0	0	NI	0	0	0		2	0	NI	0	0	0	NI	0	0	0	NI	0	0	0	NI	0	0	0		2	0	2
HD107	B002	2010-02-23	15	San Vicente	23	Humedal	4	342	2	0	NI	0	0	0	NI	0	0	0	NI	0	0	0	NI	0	0	0		2	0	NI	0	0	0	NI	0	0	0	NI	0	0	0	NI	0	0	0		1	12	1
HD102	B002	2010-02-21	15	San Vicente	23	Humedal	4	279	2	0	NI	0	0	0	NI	0	0	0	NI	0	0	0	NI	0	0	0		2	0	NI	0	0	0	NI	0	0	0	NI	0	0	0	NI	0	0	0		2	0	2
HD305	B002	2010-02-23	15	San Vicente	23	Humedal	4	271	2	0	NI	0	0	0	NI	0	0	0	NI	0	0	0	NI	0	0	0		2	0	NI	0	0	0	NI	0	0	0	NI	0	0	0	NI	0	0	0		2	0	2
AM406	B001	2009-07-13	15	Jipijapa	24	La America	4	388	2	0	NI	0	0	0	NI	0	0	0	NI	0	0	0	NI	0	0	0		2	0	NI	0	0	0	NI	0	0	0	NI	0	0	0	NI	0	0	0		2	0	2
AM520	B001	2009-07-14	15	Jipijapa	24	La America	4	394	2	0	NI	0	0	0	NI	0	0	0	NI	0	0	0	NI	0	0	0		2	0	NI	0	0	0	NI	0	0	0	NI	0	0	0	NI	0	0	0		1	3	0
AM116	B001	2009-07-15	15	Jipijapa	24	La America	4	375	2	0	NI	0	0	0	NI	0	0	0	NI	0	0	0	NI	0	0	0		2	0	NI	0	0	0	NI	0	0	0	NI	0	0	0	NI	0	0	0		2	0	2
AM104	B001	2009-07-13	15	Jipijapa	24	La America	4	374	2	0	NI	0	0	0	NI	0	0	0	NI	0	0	0	NI	0	0	0		2	0	NI	0	0	0	NI	0	0	0	NI	0	0	0	NI	0	0	0		2	0	2
AM509	B001	2009-07-13	15	Jipijapa	24	La America	4	388	2	0	NI	0	0	0	NI	0	0	0	NI	0	0	0	NI	0	0	0		2	0	NI	0	0	0	NI	0	0	0	NI	0	0	0	NI	0	0	0		2	0	2
AM219	B001	2009-07-14	15	Jipijapa	24	La America	4	382	2	0	NI	0	0	0	NI	0	0	0	NI	0	0	0	NI	0	0	0		2	0	NI	0	0	0	NI	0	0	0	NI	0	0	0	NI	0	0	0		2	0	2
AM208	B001	2009-07-13	15	Jipijapa	24	La America	4	333	2	0	NI	0	0	0	NI	0	0	0	NI	0	0	0	NI	0	0	0		2	0	NI	0	0	0	NI	0	0	0	NI	0	0	0	NI	0	0	0		2	0	2
AM103	B001	2009-07-13	15	Jipijapa	24	La America	4	372	2	0	NI	0	0	0	NI	0	0	0	NI	0	0	0	NI	0	0	0		2	0	NI	0	0	0	NI	0	0	0	NI	0	0	0	NI	0	0	0		1	2	0
AM217	B001	2009-07-14	15	Jipijapa	24	La America	4	377	2	0	NI	0	0	0	NI	0	0	0	NI	0	0	0	NI	0	0	0		2	0	NI	0	0	0	NI	0	0	0	NI	0	0	0	NI	0	0	0		2	0	2
AM316	B001	2009-07-14	15	Jipijapa	24	La America	4	393	2	0	NI	0	0	0	NI	0	0	0	NI	0	0	0	NI	0	0	0		2	0	NI	0	0	0	NI	0	0	0	NI	0	0	0	NI	0	0	0		2	0	2
AM513	B001	2009-07-13	15	Jipijapa	24	La America	4	398	2	0	NI	0	0	0	NI	0	0	0	NI	0	0	0	NI	0	0	0		2	0	NI	0	0	0	NI	0	0	0	NI	0	0	0	NI	0	0	0		1	1	0
AM102	B001	2009-07-13	15	Jipijapa	24	La America	4	380	2	0	NI	0	0	0	NI	0	0	0	NI	0	0	0	NI	0	0	0		2	0	NI	0	0	0	NI	0	0	0	NI	0	0	0	NI	0	0	0		1	2	0
AM204	B001	2009-07-13	15	Jipijapa	24	La America	4	394	2	0	NI	0	0	0	NI	0	0	0	NI	0	0	0	NI	0	0	0		2	0	NI	0	0	0	NI	0	0	0	NI	0	0	0	NI	0	0	0		2	0	2
AM411	B001	2009-07-14	15	Jipijapa	24	La America	4	401	2	0	NI	0	0	0	NI	0	0	0	NI	0	0	0	NI	0	0	0		2	0	NI	0	0	0	NI	0	0	0	NI	0	0	0	NI	0	0	0		2	0	2
AM419	B001	2009-07-14	15	Jipijapa	24	La America	4	387	2	0	NI	0	0	0	NI	0	0	0	NI	0	0	0	NI	0	0	0		2	0	NI	0	0	0	NI	0	0	0	NI	0	0	0	NI	0	0	0		1	12	1
AM215	B001	2009-07-14	15	Jipijapa	24	La America	4	382	2	0	NI	0	0	0	NI	0	0	0	NI	0	0	0	NI	0	0	0		2	0	NI	0	0	0	NI	0	0	0	NI	0	0	0	NI	0	0	0		2	0	2
AM518	B001	2009-07-14	15	Jipijapa	24	La America	4	394	2	0	NI	0	0	0	NI	0	0	0	NI	0	0	0	NI	0	0	0		2	0	NI	0	0	0	NI	0	0	0	NI	0	0	0	NI	0	0	0		2	0	2
AM409	B001	2009-07-14	15	Jipijapa	24	La America	4	401	2	0	NI	0	0	0	NI	0	0	0	NI	0	0	0	NI	0	0	0		2	0	NI	0	0	0	NI	0	0	0	NI	0	0	0	NI	0	0	0		2	0	2
AM216	B001	2009-07-14	15	Jipijapa	24	La America	4	380	2	0	NI	0	0	0	NI	0	0	0	NI	0	0	0	NI	0	0	0		2	0	NI	0	0	0	NI	0	0	0	NI	0	0	0	NI	0	0	0		1	24	1
AM503	B001	2009-07-13	15	Jipijapa	24	La America	4	407	2	0	NI	0	0	0	NI	0	0	0	NI	0	0	0	NI	0	0	0		2	0	NI	0	0	0	NI	0	0	0	NI	0	0	0	NI	0	0	0		1	3	0
AM105	B001	2009-07-13	15	Jipijapa	24	La America	4	382	2	0	NI	0	0	0	NI	0	0	0	NI	0	0	0	NI	0	0	0		2	0	NI	0	0	0	NI	0	0	0	NI	0	0	0	NI	0	0	0		2	0	2
AM206	B001	2009-07-13	15	Jipijapa	24	La America	4	395	2	0	NI	0	0	0	NI	0	0	0	NI	0	0	0	NI	0	0	0		2	0	NI	0	0	0	NI	0	0	0	NI	0	0	0	NI	0	0	0		2	0	2
AM514	B001	2009-07-13	15	Jipijapa	24	La America	4	387	2	0	NI	0	0	0	NI	0	0	0	NI	0	0	0	NI	0	0	0		2	0	NI	0	0	0	NI	0	0	0	NI	0	0	0	NI	0	0	0		2	0	2
AM417	B001	2009-07-14	15	Jipijapa	24	La America	4	381	2	0	NI	0	0	0	NI	0	0	0	NI	0	0	0	NI	0	0	0		2	0	NI	0	0	0	NI	0	0	0	NI	0	0	0	NI	0	0	0		1	2	0
AM313	B001	2009-07-14	15	Jipijapa	24	La America	4	394	2	0	NI	0	0	0	NI	0	0	0	NI	0	0	0	NI	0	0	0		2	0	NI	0	0	0	NI	0	0	0	NI	0	0	0	NI	0	0	0		1	6	0
AM318	B001	2009-07-14	15	Jipijapa	24	La America	4	388	2	0	NI	0	0	0	NI	0	0	0	NI	0	0	0	NI	0	0	0		2	0	NI	0	0	0	NI	0	0	0	NI	0	0	0	NI	0	0	0		2	0	2
AM311	B001	2009-07-13	15	Jipijapa	24	La America	4	387	2	0	NI	0	0	0	NI	0	0	0	NI	0	0	0	NI	0	0	0		2	0	NI	0	0	0	NI	0	0	0	NI	0	0	0	NI	0	0	0		2	0	2
AM414	B001	2009-07-14	15	Jipijapa	24	La America	4	394	2	0	NI	0	0	0	NI	0	0	0	NI	0	0	0	NI	0	0	0		2	0	NI	0	0	0	NI	0	0	0	NI	0	0	0	NI	0	0	0		2	0	2
AM222	B001	2009-07-14	15	Jipijapa	24	La America	4	378	2	0	NI	0	0	0	NI	0	0	0	NI	0	0	0	NI	0	0	0		2	0	NI	0	0	0	NI	0	0	0	NI	0	0	0	NI	0	0	0		2	0	2
AM418	B001	2009-07-14	15	Jipijapa	24	La America	4	375	2	0	NI	0	0	0	NI	0	0	0	NI	0	0	0	NI	0	0	0		2	0	NI	0	0	0	NI	0	0	0	NI	0	0	0	NI	0	0	0		1	12	1
AM223	B001	2009-07-14	15	Jipijapa	24	La America	4	387	2	0	NI	0	0	0	NI	0	0	0	NI	0	0	0	NI	0	0	0		2	0	NI	0	0	0	NI	0	0	0	NI	0	0	0	NI	0	0	0		1	1	0
AM211	B001	2009-07-13	15	Jipijapa	24	La America	4	387	2	0	NI	0	0	0	NI	0	0	0	NI	0	0	0	NI	0	0	0		2	0	NI	0	0	0	NI	0	0	0	NI	0	0	0	NI	0	0	0		2	0	2
AM209	B001	2009-07-13	15	Jipijapa	24	La America	4	332	2	0	NI	0	0	0	NI	0	0	0	NI	0	0	0	NI	0	0	0		2	0	NI	0	0	0	NI	0	0	0	NI	0	0	0	NI	0	0	0		2	0	2
AM402	B001	2009-07-13	15	Jipijapa	24	La America	4	381	2	0	NI	0	0	0	NI	0	0	0	NI	0	0	0	NI	0	0	0		2	0	NI	0	0	0	NI	0	0	0	NI	0	0	0	NI	0	0	0		1	0	0
AM504	B001	2009-07-13	15	Jipijapa	24	La America	4	402	2	0	NI	0	0	0	NI	0	0	0	NI	0	0	0	NI	0	0	0		2	0	NI	0	0	0	NI	0	0	0	NI	0	0	0	NI	0	0	0		2	0	2
AM401	B001	2009-07-13	15	Jipijapa	24	La America	4	398	2	0	NI	0	0	0	NI	0	0	0	NI	0	0	0	NI	0	0	0		2	0	NI	0	0	0	NI	0	0	0	NI	0	0	0	NI	0	0	0		1	2	0
AM403	B001	2009-07-13	15	Jipijapa	24	La America	4	401	2	0	NI	0	0	0	NI	0	0	0	NI	0	0	0	NI	0	0	0		2	0	NI	0	0	0	NI	0	0	0	NI	0	0	0	NI	0	0	0		2	0	2
AM112	B001	2009-07-14	15	Jipijapa	24	La America	4	367	2	0	NI	0	0	0	NI	0	0	0	NI	0	0	0	NI	0	0	0		2	0	NI	0	0	0	NI	0	0	0	NI	0	0	0	NI	0	0	0		2	0	2
AM516	B001	2009-07-14	15	Jipijapa	24	La America	4	389	2	0	NI	0	0	0	NI	0	0	0	NI	0	0	0	NI	0	0	0		2	0	NI	0	0	0	NI	0	0	0	NI	0	0	0	NI	0	0	0		1	1	0
AM308	B001	2009-07-13	15	Jipijapa	24	La America	4	387	2	0	NI	0	0	0	NI	0	0	0	NI	0	0	0	NI	0	0	0		2	0	NI	0	0	0	NI	0	0	0	NI	0	0	0	NI	0	0	0		1	0	0
AM214	B001	2009-07-14	15	Jipijapa	24	La America	4	380	2	0	NI	0	0	0	NI	0	0	0	NI	0	0	0	NI	0	0	0		2	0	NI	0	0	0	NI	0	0	0	NI	0	0	0	NI	0	0	0		2	0	2
AM314	B001	2009-07-14	15	Jipijapa	24	La America	4	406	2	0	NI	0	0	0	NI	0	0	0	NI	0	0	0	NI	0	0	0		2	0	NI	0	0	0	NI	0	0	0	NI	0	0	0	NI	0	0	0
AM421	B001	2009-07-15	15	Jipijapa	24	La America	4	377	2	0	NI	0	0	0	NI	0	0	0	NI	0	0	0	NI	0	0	0		2	0	NI	0	0	0	NI	0	0	0	NI	0	0	0	NI	0	0	0		2	0	2
AM405	B001	2009-07-13	15	Jipijapa	24	La America	4	386	2	0	NI	0	0	0	NI	0	0	0	NI	0	0	0	NI	0	0	0		2	0	NI	0	0	0	NI	0	0	0	NI	0	0	0	NI	0	0	0		1	1	0
AM410	B001	2009-07-14	15	Jipijapa	24	La America	4	405	2	0	NI	0	0	0	NI	0	0	0	NI	0	0	0	NI	0	0	0		2	0	NI	0	0	0	NI	0	0	0	NI	0	0	0	NI	0	0	0
AM213	B001	2009-07-14	15	Jipijapa	24	La America	4	385	2	0	NI	0	0	0	NI	0	0	0	NI	0	0	0	NI	0	0	0		2	0	NI	0	0	0	NI	0	0	0	NI	0	0	0	NI	0	0	0		2	0	2
AM517	B001	2009-07-14	15	Jipijapa	24	La America	4	393	2	0	NI	0	0	0	NI	0	0	0	NI	0	0	0	NI	0	0	0		2	0	NI	0	0	0	NI	0	0	0	NI	0	0	0	NI	0	0	0		1	1	0
AM416	B001	2009-07-14	15	Jipijapa	24	La America	4	377	2	0	NI	0	0	0	NI	0	0	0	NI	0	0	0	NI	0	0	0		2	0	NI	0	0	0	NI	0	0	0	NI	0	0	0	NI	0	0	0		2	0	2
AM110	B001	2009-07-14	15	Jipijapa	24	La America	4	377	2	0	NI	0	0	0	NI	0	0	0	NI	0	0	0	NI	0	0	0		2	0	NI	0	0	0	NI	0	0	0	NI	0	0	0	NI	0	0	0		1	2	0
AM113	B001	2009-07-14	15	Jipijapa	24	La America	4	369	2	0	NI	0	0	0	NI	0	0	0	NI	0	0	0	NI	0	0	0		2	0	NI	0	0	0	NI	0	0	0	NI	0	0	0	NI	0	0	0		1	1	0
AM201	B001	2009-07-13	15	Jipijapa	24	La America	4	386	2	0	NI	0	0	0	NI	0	0	0	NI	0	0	0	NI	0	0	0		2	0	NI	0	0	0	NI	0	0	0	NI	0	0	0	NI	0	0	0		2	0	2
AM220	B001	2009-07-14	15	Jipijapa	24	La America	4	371	2	0	NI	0	0	0	NI	0	0	0	NI	0	0	0	NI	0	0	0		2	0	NI	0	0	0	NI	0	0	0	NI	0	0	0	NI	0	0	0		2	0	2
AM117	B001	2009-07-15	15	Jipijapa	24	La America	4	381	2	0	NI	0	0	0	NI	0	0	0	NI	0	0	0	NI	0	0	0		2	0	NI	0	0	0	NI	0	0	0	NI	0	0	0	NI	0	0	0		2	0	2
AM515	B001	2009-07-14	15	Jipijapa	24	La America	4	386	2	0	NI	0	0	0	NI	0	0	0	NI	0	0	0	NI	0	0	0		2	0	NI	0	0	0	NI	0	0	0	NI	0	0	0	NI	0	0	0		2	0	2
AM115	B001	2009-07-14	15	Jipijapa	24	La America	4	385	2	0	NI	0	0	0	NI	0	0	0	NI	0	0	0	NI	0	0	0		2	0	NI	0	0	0	NI	0	0	0	NI	0	0	0	NI	0	0	0		2	0	2
AM310	B001	2009-07-13	15	Jipijapa	24	La America	4	382	2	0	NI	0	0	0	NI	0	0	0	NI	0	0	0	NI	0	0	0		2	0	NI	0	0	0	NI	0	0	0	NI	0	0	0	NI	0	0	0		2	0	2
AM221	B001	2009-07-14	15	Jipijapa	24	La America	4	331	2	0	NI	0	0	0	NI	0	0	0	NI	0	0	0	NI	0	0	0		2	0	NI	0	0	0	NI	0	0	0	NI	0	0	0	NI	0	0	0		2	0	2
AM309	B001	2009-07-13	15	Jipijapa	24	La America	4	382	2	0	NI	0	0	0	NI	0	0	0	NI	0	0	0	NI	0	0	0		2	0	NI	0	0	0	NI	0	0	0	NI	0	0	0	NI	0	0	0		2	0	2
AM210	B001	2009-07-13	15	Jipijapa	24	La America	4	339	2	0	NI	0	0	0	NI	0	0	0	NI	0	0	0	NI	0	0	0		2	0	NI	0	0	0	NI	0	0	0	NI	0	0	0	NI	0	0	0		2	0	2
AM101	B001	2009-07-13	15	Jipijapa	24	La America	4	374	2	0	NI	0	0	0	NI	0	0	0	NI	0	0	0	NI	0	0	0		2	0	NI	0	0	0	NI	0	0	0	NI	0	0	0	NI	0	0	0		1	24	1
LC106	B002	2010-08-28	15	Pajan	25	La Curia	4	160	2	0	NI	0	0	0	NI	0	0	0	NI	0	0	0	NI	0	0	0		2	0	NI	0	0	0	NI	0	0	0	NI	0	0	0	NI	0	0	0		2	0	2
LC207	B002	2010-08-28	15	Pajan	25	La Curia	4	151	2	0	NI	0	0	0	NI	0	0	0	NI	0	0	0	NI	0	0	0		2	0	NI	0	0	0	NI	0	0	0	NI	0	0	0	NI	0	0	0		2	0	2
LC108	B002	2010-08-28	15	Pajan	25	La Curia	4	160	2	0	NI	0	0	0	NI	0	0	0	NI	0	0	0	NI	0	0	0		2	0	NI	0	0	0	NI	0	0	0	NI	0	0	0	NI	0	0	0		2	0	2
LC301	B002	2010-08-28	15	Pajan	25	La Curia	4	131	2	0	NI	0	0	0	NI	0	0	0	NI	0	0	0	NI	0	0	0		2	0	NI	0	0	0	NI	0	0	0	NI	0	0	0	NI	0	0	0		2	0	2
LC401	B002	2010-08-28	15	Pajan	25	La Curia	4	132	2	0	NI	0	0	0	NI	0	0	0	NI	0	0	0	NI	0	0	0		2	0	NI	0	0	0	NI	0	0	0	NI	0	0	0	NI	0	0	0		1	1	0
LC206	B002	2010-08-28	15	Pajan	25	La Curia	4	139	2	0	NI	0	0	0	NI	0	0	0	NI	0	0	0	NI	0	0	0		2	0	NI	0	0	0	NI	0	0	0	NI	0	0	0	NI	0	0	0		2	0	2
LC204	B002	2010-08-28	15	Pajan	25	La Curia	4	148	2	0	NI	0	0	0	NI	0	0	0	NI	0	0	0	NI	0	0	0		2	0	NI	0	0	0	NI	0	0	0	NI	0	0	0	NI	0	0	0		2	0	2
LC201	B002	2010-08-28	15	Pajan	25	La Curia	4	145	2	0	NI	0	0	0	NI	0	0	0	NI	0	0	0	NI	0	0	0		2	0	NI	0	0	0	NI	0	0	0	NI	0	0	0	NI	0	0	0		1	2	0
LC105	B002	2010-08-28	15	Pajan	25	La Curia	4	140	2	0	NI	0	0	0	NI	0	0	0	NI	0	0	0	NI	0	0	0		2	0	NI	0	0	0	NI	0	0	0	NI	0	0	0	NI	0	0	0		2	0	2
LC104	B002	2010-08-28	15	Pajan	25	La Curia	4	152	2	0	NI	0	0	0	NI	0	0	0	NI	0	0	0	NI	0	0	0		2	0	NI	0	0	0	NI	0	0	0	NI	0	0	0	NI	0	0	0		2	0	2
LC403	B002	2010-08-28	15	Pajan	25	La Curia	4	130	2	0	NI	0	0	0	NI	0	0	0	NI	0	0	0	NI	0	0	0		2	0	NI	0	0	0	NI	0	0	0	NI	0	0	0	NI	0	0	0		1	2	0
LC303	B002	2010-08-28	15	Pajan	25	La Curia	4	135	2	0	NI	0	0	0	NI	0	0	0	NI	0	0	0	NI	0	0	0		2	0	NI	0	0	0	NI	0	0	0	NI	0	0	0	NI	0	0	0		2	0	2
LC205	B002	2010-08-28	15	Pajan	25	La Curia	4	142	2	0	NI	0	0	0	NI	0	0	0	NI	0	0	0	NI	0	0	0		2	0	NI	0	0	0	NI	0	0	0	NI	0	0	0	NI	0	0	0		2	0	2
LC404	B002	2010-08-28	15	Pajan	25	La Curia	4	134	2	0	NI	0	0	0	NI	0	0	0	NI	0	0	0	NI	0	0	0		2	0	NI	0	0	0	NI	0	0	0	NI	0	0	0	NI	0	0	0		1	3	0
LC202	B002	2010-08-28	15	Pajan	25	La Curia	4	157	2	0	NI	0	0	0	NI	0	0	0	NI	0	0	0	NI	0	0	0		2	0	NI	0	0	0	NI	0	0	0	NI	0	0	0	NI	0	0	0		2	0	2
LC101	B002	2010-08-28	15	Payan	25	La Curia	4	153	2	0	NI	0	0	0	NI	0	0	0	NI	0	0	0	NI	0	0	0		2	0	NI	0	0	0	NI	0	0	0	NI	0	0	0	NI	0	0	0		2	0	2
LC302	B002	2010-08-28	15	Pajan	25	La Curia	4	136	2	0	NI	0	0	0	NI	0	0	0	NI	0	0	0	NI	0	0	0		2	0	NI	0	0	0	NI	0	0	0	NI	0	0	0	NI	0	0	0		2	0	2
LC305	B002	2010-08-28	15	Pajan	25	La Curia	4	131	2	0	NI	0	0	0	NI	0	0	0	NI	0	0	0	NI	0	0	0		2	0	NI	0	0	0	NI	0	0	0	NI	0	0	0	NI	0	0	0		2	0	2
LC306	B002	2010-08-28	15	Pajan	25	La Curia	4	125	2	0	NI	0	0	0	NI	0	0	0	NI	0	0	0	NI	0	0	0		2	0	NI	0	0	0	NI	0	0	0	NI	0	0	0	NI	0	0	0		1	1	0
LC402	B002	2010-08-28	15	Pajan	25	La Curia	4	132	2	0	NI	0	0	0	NI	0	0	0	NI	0	0	0	NI	0	0	0		2	0	NI	0	0	0	NI	0	0	0	NI	0	0	0	NI	0	0	0		2	0	2
LC405	B002	2010-08-28	15	Pajan	25	La Curia	4	134	2	0	NI	0	0	0	NI	0	0	0	NI	0	0	0	NI	0	0	0		2	0	NI	0	0	0	NI	0	0	0	NI	0	0	0	NI	0	0	0		1	1	0
LC304	B002	2010-08-28	15	Pajan	25	La Curia	4	134	2	0	NI	0	0	0	NI	0	0	0	NI	0	0	0	NI	0	0	0		2	0	NI	0	0	0	NI	0	0	0	NI	0	0	0	NI	0	0	0		2	0	2
LC203	B002	2010-08-28	15	Pajan	25	La Curia	4	134	2	0	NI	0	0	0	NI	0	0	0	NI	0	0	0	NI	0	0	0		2	0	NI	0	0	0	NI	0	0	0	NI	0	0	0	NI	0	0	0		1	6	0
LC107	B002	2010-08-28	15	Pajan	25	La Curia	4	151	2	0	NI	0	0	0	NI	0	0	0	NI	0	0	0	NI	0	0	0		2	0	NI	0	0	0	NI	0	0	0	NI	0	0	0	NI	0	0	0		2	0	2
EV408	B002	2010-03-01	15	Sucre	26	La Envidia	4	96	2	0	NI	0	0	0	NI	0	0	0	NI	0	0	0	NI	0	0	0		2	0	NI	0	0	0	NI	0	0	0	NI	0	0	0	NI	0	0	0		1	3	0
EV207	B002	2010-03-01	15	Sucre	26	La Envidia	4	110	2	0	NI	0	0	0	NI	0	0	0	NI	0	0	0	NI	0	0	0		2	0	NI	0	0	0	NI	0	0	0	NI	0	0	0	NI	0	0	0		2	0	2
EV202	B002	2010-03-01	15	Sucre	26	La Envidia	4	137	2	0	NI	0	0	0	NI	0	0	0	NI	0	0	0	NI	0	0	0		2	0	NI	0	0	0	NI	0	0	0	NI	0	0	0	NI	0	0	0		2	0	2
EV102	B002	2010-03-01	15	Sucre	26	La Envidia	4	77	2	0	NI	0	0	0	NI	0	0	0	NI	0	0	0	NI	0	0	0		2	0	NI	0	0	0	NI	0	0	0	NI	0	0	0	NI	0	0	0		2	0	2
EV302	B002	2010-03-01	15	Sucre	26	La Envidia	4	91	2	0	NI	0	0	0	NI	0	0	0	NI	0	0	0	NI	0	0	0		2	0	NI	0	0	0	NI	0	0	0	NI	0	0	0	NI	0	0	0		1	1	0
EV101	B002	2010-03-01	15	Sucre	26	La Envidia	4	81	2	0	NI	0	0	0	NI	0	0	0	NI	0	0	0	NI	0	0	0		2	0	NI	0	0	0	NI	0	0	0	NI	0	0	0	NI	0	0	0		1	1	0
EV307	B002	2010-03-01	15	Sucre	26	La Envidia	4	91	2	0	NI	0	0	0	NI	0	0	0	NI	0	0	0	NI	0	0	0		2	0	NI	0	0	0	NI	0	0	0	NI	0	0	0	NI	0	0	0		1	1	0
EV303	B002	2010-03-01	15	Sucre	26	La Envidia	4	95	2	0	NI	0	0	0	NI	0	0	0	NI	0	0	0	NI	0	0	0		2	0	NI	0	0	0	NI	0	0	0	NI	0	0	0	NI	0	0	0		1	1	0
EV203	B002	2010-03-01	15	Sucre	26	La Envidia	4	148	2	0	NI	0	0	0	NI	0	0	0	NI	0	0	0	NI	0	0	0		2	0	NI	0	0	0	NI	0	0	0	NI	0	0	0	NI	0	0	0		1	12	1
EV403	B002	2010-03-01	15	Sucre	26	La Envidia	4	108	2	0	NI	0	0	0	NI	0	0	0	NI	0	0	0	NI	0	0	0		2	0	NI	0	0	0	NI	0	0	0	NI	0	0	0	NI	0	0	0		1	1	0
EV206	B002	2010-03-01	15	Sucre	26	La Envidia	4	102	2	0	NI	0	0	0	NI	0	0	0	NI	0	0	0	NI	0	0	0		2	0	NI	0	0	0	NI	0	0	0	NI	0	0	0	NI	0	0	0		1	2	0
EV304	B002	2010-03-01	15	Sucre	26	La Envidia	4	125	2	0	NI	0	0	0	NI	0	0	0	NI	0	0	0	NI	0	0	0		2	0	NI	0	0	0	NI	0	0	0	NI	0	0	0	NI	0	0	0		2	0	2
EV401	B002	2010-03-01	15	Sucre	26	La Envidia	4	92	2	0	NI	0	0	0	NI	0	0	0	NI	0	0	0	NI	0	0	0		2	0	NI	0	0	0	NI	0	0	0	NI	0	0	0	NI	0	0	0		1	3	0
EV405	B002	2010-03-01	15	Sucre	26	La Envidia	4	89	2	0	NI	0	0	0	NI	0	0	0	NI	0	0	0	NI	0	0	0		2	0	NI	0	0	0	NI	0	0	0	NI	0	0	0	NI	0	0	0		2	0	2
EV404	B002	2010-03-01	15	Sucre	26	La Envidia	4	110	2	0	NI	0	0	0	NI	0	0	0	NI	0	0	0	NI	0	0	0		2	0	NI	0	0	0	NI	0	0	0	NI	0	0	0	NI	0	0	0		2	0	2
EV103	B002	2010-03-01	15	Sucre	26	La Envidia	4	79	2	0	NI	0	0	0	NI	0	0	0	NI	0	0	0	NI	0	0	0		2	0	NI	0	0	0	NI	0	0	0	NI	0	0	0	NI	0	0	0		2	0	2
EV309	B002	2010-03-01	15	Sucre	26	La Envidia	4	84	2	0	NI	0	0	0	NI	0	0	0	NI	0	0	0	NI	0	0	0		2	0	NI	0	0	0	NI	0	0	0	NI	0	0	0	NI	0	0	0		1	1	0
EV305	B002	2010-03-01	15	Sucre	26	La Envidia	4	83	2	0	NI	0	0	0	NI	0	0	0	NI	0	0	0	NI	0	0	0		2	0	NI	0	0	0	NI	0	0	0	NI	0	0	0	NI	0	0	0		1	1	0
EV106	B002	2010-03-01	15	Sucre	26	La Envidia	4	63	2	0	NI	0	0	0	NI	0	0	0	NI	0	0	0	NI	0	0	0		2	0	NI	0	0	0	NI	0	0	0	NI	0	0	0	NI	0	0	0		2	0	2
EV104	B002	2010-03-01	15	Sucre	26	La Envidia	4	84	2	0	NI	0	0	0	NI	0	0	0	NI	0	0	0	NI	0	0	0		2	0	NI	0	0	0	NI	0	0	0	NI	0	0	0	NI	0	0	0		1	1	0
EV406	B002	2010-03-01	15	Sucre	26	La Envidia	4	93	2	0	NI	0	0	0	NI	0	0	0	NI	0	0	0	NI	0	0	0		2	0	NI	0	0	0	NI	0	0	0	NI	0	0	0	NI	0	0	0		2	0	2
EV407	B002	2010-03-01	15	Sucre	26	La Envidia	4	92	2	0	NI	0	0	0	NI	0	0	0	NI	0	0	0	NI	0	0	0		2	0	NI	0	0	0	NI	0	0	0	NI	0	0	0	NI	0	0	0		1	2	0
EV301	B002	2010-03-01	15	Sucre	26	La Envidia	4	94	2	0	NI	0	0	0	NI	0	0	0	NI	0	0	0	NI	0	0	0		2	0	NI	0	0	0	NI	0	0	0	NI	0	0	0	NI	0	0	0		1	1	0
EV306	B002	2010-03-01	15	Sucre	26	La Envidia	4	85	2	0	NI	0	0	0	NI	0	0	0	NI	0	0	0	NI	0	0	0		2	0	NI	0	0	0	NI	0	0	0	NI	0	0	0	NI	0	0	0		1	1	0
EV409	B002	2010-03-01	15	Sucre	26	La Envidia	4	96	2	0	NI	0	0	0	NI	0	0	0	NI	0	0	0	NI	0	0	0		2	0	NI	0	0	0	NI	0	0	0	NI	0	0	0	NI	0	0	0		1	3	0
EV308	B002	2010-03-01	15	Sucre	26	La Envidia	4	87	2	0	NI	0	0	0	NI	0	0	0	NI	0	0	0	NI	0	0	0		2	0	NI	0	0	0	NI	0	0	0	NI	0	0	0	NI	0	0	0		2	0	2
EV205	B002	2010-03-01	15	Sucre	26	La Envidia	4	90	2	0	NI	0	0	0	NI	0	0	0	NI	0	0	0	NI	0	0	0		2	0	NI	0	0	0	NI	0	0	0	NI	0	0	0	NI	0	0	0		1	1	0
EV402	B002	2010-03-01	15	Sucre	26	La Envidia	4	95	2	0	NI	0	0	0	NI	0	0	0	NI	0	0	0	NI	0	0	0		2	0	NI	0	0	0	NI	0	0	0	NI	0	0	0	NI	0	0	0		1	1	0
EV204	B002	2010-03-01	15	Sucre	26	La Envidia	4	92	2	0	NI	0	0	0	NI	0	0	0	NI	0	0	0	NI	0	0	0		2	0	NI	0	0	0	NI	0	0	0	NI	0	0	0	NI	0	0	0		1	2	0
MX501	B001	2009-08-01	15	Pedernales	27	La Mina	4	219	2	0	NI	0	0	0	NI	0	0	0	NI	0	0	0	NI	0	0	0		2	0	NI	0	0	0	NI	0	0	0	NI	0	0	0	NI	0	0	0		2	0	2
MX302	B001	2009-08-01	15	Pedernales	27	La Mina	4	209	2	0	NI	0	0	0	NI	0	0	0	NI	0	0	0	NI	0	0	0		2	0	NI	0	0	0	NI	0	0	0	NI	0	0	0	NI	0	0	0		1	1	0
MX303	B001	2009-08-01	15	Pedernales	27	La Mina	4	194	2	0	NI	0	0	0	NI	0	0	0	NI	0	0	0	NI	0	0	0		2	0	NI	0	0	0	NI	0	0	0	NI	0	0	0	NI	0	0	0		2	0	2
MX502	B001	2009-08-01	15	Pedernales	27	La Mina	4	218	2	0	NI	0	0	0	NI	0	0	0	NI	0	0	0	NI	0	0	0		2	0	NI	0	0	0	NI	0	0	0	NI	0	0	0	NI	0	0	0		1	1	0
MX102	B001	2009-08-01	15	Pedernales	27	La Mina	4	137	2	0	NI	0	0	0	NI	0	0	0	NI	0	0	0	NI	0	0	0		2	0	NI	0	0	0	NI	0	0	0	NI	0	0	0	NI	0	0	0		2	0	2
MX204	B001	2009-08-01	15	Pedernales	27	La Mina	4	229	2	0	NI	0	0	0	NI	0	0	0	NI	0	0	0	NI	0	0	0		2	0	NI	0	0	0	NI	0	0	0	NI	0	0	0	NI	0	0	0		2	0	2
MX402	B001	2009-08-01	15	Pedernales	27	La Mina	4	188	2	0	NI	0	0	0	NI	0	0	0	NI	0	0	0	NI	0	0	0		2	0	NI	0	0	0	NI	0	0	0	NI	0	0	0	NI	0	0	0		1	3	0
MX504	B001	2009-08-01	15	Pedernales	27	La Mina	4	196	2	0	NI	0	0	0	NI	0	0	0	NI	0	0	0	NI	0	0	0		2	0	NI	0	0	0	NI	0	0	0	NI	0	0	0	NI	0	0	0		2	0	2
MX404	B001	2009-08-01	15	Pedernales	27	La Mina	4	94	2	0	NI	0	0	0	NI	0	0	0	NI	0	0	0	NI	0	0	0		2	0	NI	0	0	0	NI	0	0	0	NI	0	0	0	NI	0	0	0		1	4	0
MX305	B001	2009-08-01	15	Pedernales	27	La Mina	4	198	2	0	NI	0	0	0	NI	0	0	0	NI	0	0	0	NI	0	0	0		2	0	NI	0	0	0	NI	0	0	0	NI	0	0	0	NI	0	0	0		2	0	2
MX505	B001	2009-08-01	15	Pedernales	27	La Mina	4	196	2	0	NI	0	0	0	NI	0	0	0	NI	0	0	0	NI	0	0	0		2	0	NI	0	0	0	NI	0	0	0	NI	0	0	0	NI	0	0	0		2	0	2
MX108	B001	2009-08-01	15	Pedernales	27	La Mina	4	224	2	0	NI	0	0	0	NI	0	0	0	NI	0	0	0	NI	0	0	0		2	0	NI	0	0	0	NI	0	0	0	NI	0	0	0	NI	0	0	0		2	0	2
MX401	B001	2009-08-01	15	Pedernales	27	La Mina	4	162	2	0	NI	0	0	0	NI	0	0	0	NI	0	0	0	NI	0	0	0		2	0	NI	0	0	0	NI	0	0	0	NI	0	0	0	NI	0	0	0		1	12	1
MX205	B001	2009-08-01	15	Pedernales	27	La Mina	4	189	2	0	NI	0	0	0	NI	0	0	0	NI	0	0	0	NI	0	0	0		2	0	NI	0	0	0	NI	0	0	0	NI	0	0	0	NI	0	0	0		2	0	2
MX106	B001	2009-08-01	15	Pedernales	27	La Mina	4	138	2	0	NI	0	0	0	NI	0	0	0	NI	0	0	0	NI	0	0	0		2	0	NI	0	0	0	NI	0	0	0	NI	0	0	0	NI	0	0	0		2	0	2
MX101	B001	2009-08-01	15	Pedernales	27	La Mina	4	186	2	0	NI	0	0	0	NI	0	0	0	NI	0	0	0	NI	0	0	0		2	0	NI	0	0	0	NI	0	0	0	NI	0	0	0	NI	0	0	0		2	0	2
MX203	B001	2009-08-01	15	Pedernales	27	La Mina	4	232	2	0	NI	0	0	0	NI	0	0	0	NI	0	0	0	NI	0	0	0		2	0	NI	0	0	0	NI	0	0	0	NI	0	0	0	NI	0	0	0		2	0	2
MX405	B001	2009-08-01	15	Pedernales	27	La Mina	4	121	2	0	NI	0	0	0	NI	0	0	0	NI	0	0	0	NI	0	0	0		2	0	NI	0	0	0	NI	0	0	0	NI	0	0	0	NI	0	0	0		1	12	1
MX201	B001	2009-08-01	15	Pedernales	27	La Mina	4	232	2	0	NI	0	0	0	NI	0	0	0	NI	0	0	0	NI	0	0	0		2	0	NI	0	0	0	NI	0	0	0	NI	0	0	0	NI	0	0	0		2	0	2
PN405	B002	2010-08-18	15	Chone	37	La PiÃ±uela	4	19	2	0	NI	0	0	0	NI	0	0	0	NI	0	0	0	NI	0	0	0		2	0	NI	0	0	0	NI	0	0	0	NI	0	0	0	NI	0	0	0		2	0	2
PN309	B002	2010-08-18	15	Chone	37	La PiÃ±uela	4	14	2	0	NI	0	0	0	NI	0	0	0	NI	0	0	0	NI	0	0	0		2	0	NI	0	0	0	NI	0	0	0	NI	0	0	0	NI	0	0	0		1	6	0
PN306	B002	2010-08-18	15	Chone	37	La PiÃ±uela	4	19	2	0	NI	0	0	0	NI	0	0	0	NI	0	0	0	NI	0	0	0		2	0	NI	0	0	0	NI	0	0	0	NI	0	0	0	NI	0	0	0		2	0	2
PN201	B002	2010-08-18	15	Chone	37	La PiÃ±uela	4	19	2	0	NI	0	0	0	NI	0	0	0	NI	0	0	0	NI	0	0	0		2	0	NI	0	0	0	NI	0	0	0	NI	0	0	0	NI	0	0	0		1	3	0
PN206	B002	2010-08-18	15	Chone	37	La PiÃ±uela	4	17	2	0	NI	0	0	0	NI	0	0	0	NI	0	0	0	NI	0	0	0		2	0	NI	0	0	0	NI	0	0	0	NI	0	0	0	NI	0	0	0		1	1	0
PN202	B002	2010-08-18	15	Chone	37	La PiÃ±uela	4	14	2	0	NI	0	0	0	NI	0	0	0	NI	0	0	0	NI	0	0	0		2	0	NI	0	0	0	NI	0	0	0	NI	0	0	0	NI	0	0	0		2	0	2
PN404	B002	2010-08-18	15	Chone	37	La PiÃ±uela	4	14	2	0	NI	0	0	0	NI	0	0	0	NI	0	0	0	NI	0	0	0		2	0	NI	0	0	0	NI	0	0	0	NI	0	0	0	NI	0	0	0		1	4	0
PN303	B002	2010-08-18	15	Chone	37	La PiÃ±uela	4	22	2	0	NI	0	0	0	NI	0	0	0	NI	0	0	0	NI	0	0	0		2	0	NI	0	0	0	NI	0	0	0	NI	0	0	0	NI	0	0	0		1	24	1
PN203	B002	2010-08-18	15	Chone	37	La PiÃ±uela	4	22	2	0	NI	0	0	0	NI	0	0	0	NI	0	0	0	NI	0	0	0		2	0	NI	0	0	0	NI	0	0	0	NI	0	0	0	NI	0	0	0		1	3	0
PN305	B002	2010-08-18	15	Chone	37	La PiÃ±uela	4	22	2	0	NI	0	0	0	NI	0	0	0	NI	0	0	0	NI	0	0	0		2	0	NI	0	0	0	NI	0	0	0	NI	0	0	0	NI	0	0	0		1	12	1
PN308	B002	2010-08-18	15	Chone	37	La PiÃ±uela	4	28	2	0	NI	0	0	0	NI	0	0	0	NI	0	0	0	NI	0	0	0		2	0	NI	0	0	0	NI	0	0	0	NI	0	0	0	NI	0	0	0		2	0	2
PN301	B002	2010-08-18	15	Chone	37	La PiÃ±uela	4	14	2	0	NI	0	0	0	NI	0	0	0	NI	0	0	0	NI	0	0	0		2	0	NI	0	0	0	NI	0	0	0	NI	0	0	0	NI	0	0	0		2	0	2
PN307	B002	2010-08-18	15	Chone	37	La PiÃ±uela	4	11	2	0	NI	0	0	0	NI	0	0	0	NI	0	0	0	NI	0	0	0		2	0	NI	0	0	0	NI	0	0	0	NI	0	0	0	NI	0	0	0		1	12	1
PN208	B002	2010-08-18	15	Chone	37	La PiÃ±uela	4	42	2	0	NI	0	0	0	NI	0	0	0	NI	0	0	0	NI	0	0	0		2	0	NI	0	0	0	NI	0	0	0	NI	0	0	0	NI	0	0	0		1	4	0
PN401	B002	2010-08-18	15	Chone	37	La PiÃ±uela	4	24	2	0	NI	0	0	0	NI	0	0	0	NI	0	0	0	NI	0	0	0		2	0	NI	0	0	0	NI	0	0	0	NI	0	0	0	NI	0	0	0		2	0	2
PN406	B002	2010-08-18	15	Chone	37	La PiÃ±uela	4	9	2	0	NI	0	0	0	NI	0	0	0	NI	0	0	0	NI	0	0	0		2	0	NI	0	0	0	NI	0	0	0	NI	0	0	0	NI	0	0	0		2	0	2
PN207	B002	2010-08-18	15	Chone	37	La PiÃ±uela	4	31	2	0	NI	0	0	0	NI	0	0	0	NI	0	0	0	NI	0	0	0		2	0	NI	0	0	0	NI	0	0	0	NI	0	0	0	NI	0	0	0		1	3	0
PN205	B002	2010-08-18	15	Chone	37	La PiÃ±uela	4	17	2	0	NI	0	0	0	NI	0	0	0	NI	0	0	0	NI	0	0	0		2	0	NI	0	0	0	NI	0	0	0	NI	0	0	0	NI	0	0	0		1	2	0
PN403	B002	2010-08-18	15	Chone	37	La PiÃ±uela	4	24	2	0	NI	0	0	0	NI	0	0	0	NI	0	0	0	NI	0	0	0		2	0	NI	0	0	0	NI	0	0	0	NI	0	0	0	NI	0	0	0		1	3	0
PN304	B002	2010-08-18	15	Chone	37	La PiÃ±uela	4	22	2	0	NI	0	0	0	NI	0	0	0	NI	0	0	0	NI	0	0	0		2	0	NI	0	0	0	NI	0	0	0	NI	0	0	0	NI	0	0	0		2	0	2
PN407	B002	2010-08-18	15	Chone	37	La PiÃ±uela	4	17	2	0	NI	0	0	0	NI	0	0	0	NI	0	0	0	NI	0	0	0		2	0	NI	0	0	0	NI	0	0	0	NI	0	0	0	NI	0	0	0		1	1	0
NB102	B002	2010-08-26	15	24 de Mayo	28	Ladera de Noboa	4	149	2	0	NI	0	0	0	NI	0	0	0	NI	0	0	0	NI	0	0	0		2	0	NI	0	0	0	NI	0	0	0	NI	0	0	0	NI	0	0	0		1	2	0
NB404	B002	2010-08-26	15	24 de Mayo	28	Ladera de Noboa	4	150	2	0	NI	0	0	0	NI	0	0	0	NI	0	0	0	NI	0	0	0		2	0	NI	0	0	0	NI	0	0	0	NI	0	0	0	NI	0	0	0		2	0	2
NB303	B002	2010-08-26	15	24 de Mayo	28	Ladera de Noboa	4	173	2	0	NI	0	0	0	NI	0	0	0	NI	0	0	0	NI	0	0	0		2	0	NI	0	0	0	NI	0	0	0	NI	0	0	0	NI	0	0	0		2	0	2
NB406	B002	2010-08-26	15	24 de Mayo	28	Ladera de Noboa	4	159	2	0	NI	0	0	0	NI	0	0	0	NI	0	0	0	NI	0	0	0		2	0	NI	0	0	0	NI	0	0	0	NI	0	0	0	NI	0	0	0		1	4	0
NB402	B002	2010-08-26	15	24 de Mayo	28	Ladera de Noboa	4	166	2	0	NI	0	0	0	NI	0	0	0	NI	0	0	0	NI	0	0	0		2	0	NI	0	0	0	NI	0	0	0	NI	0	0	0	NI	0	0	0		2	0	2
NB101	B002	2010-08-26	15	24 de Mayo	28	Ladera de Noboa	4	156	2	0	NI	0	0	0	NI	0	0	0	NI	0	0	0	NI	0	0	0		2	0	NI	0	0	0	NI	0	0	0	NI	0	0	0	NI	0	0	0		2	0	2
NB104	B002	2010-08-26	15	24 de Mayo	28	Ladera de Noboa	4	155	2	0	NI	0	0	0	NI	0	0	0	NI	0	0	0	NI	0	0	0		2	0	NI	0	0	0	NI	0	0	0	NI	0	0	0	NI	0	0	0		2	0	2
NB307	B002	2010-08-26	15	24 de Mayo	28	Ladera de Noboa	4	177	2	0	NI	0	0	0	NI	0	0	0	NI	0	0	0	NI	0	0	0		2	0	NI	0	0	0	NI	0	0	0	NI	0	0	0	NI	0	0	0		1	8	0
NB302	B002	2010-08-26	15	24 de Mayo	28	Ladera de Noboa	4	165	2	0	NI	0	0	0	NI	0	0	0	NI	0	0	0	NI	0	0	0		2	0	NI	0	0	0	NI	0	0	0	NI	0	0	0	NI	0	0	0		2	0	2
NB405	B002	2010-08-26	15	24 de Mayo	28	Ladera de Noboa	4	160	2	0	NI	0	0	0	NI	0	0	0	NI	0	0	0	NI	0	0	0		2	0	NI	0	0	0	NI	0	0	0	NI	0	0	0	NI	0	0	0		2	0	2
NB103	B002	2010-08-26	15	24 de Mayo	28	Ladera de Noboa	4	162	2	0	NI	0	0	0	NI	0	0	0	NI	0	0	0	NI	0	0	0		2	0	NI	0	0	0	NI	0	0	0	NI	0	0	0	NI	0	0	0		1	1	0
NB305	B002	2010-08-26	15	24 de Mayo	28	Ladera de Noboa	4	168	2	0	NI	0	0	0	NI	0	0	0	NI	0	0	0	NI	0	0	0		2	0	NI	0	0	0	NI	0	0	0	NI	0	0	0	NI	0	0	0		1	1	0
NB105	B002	2010-08-26	15	24 de Mayo	28	Ladera de Noboa	4	149	2	0	NI	0	0	0	NI	0	0	0	NI	0	0	0	NI	0	0	0		2	0	NI	0	0	0	NI	0	0	0	NI	0	0	0	NI	0	0	0		2	0	2
NB306	B002	2010-08-26	15	24 de Mayo	28	Ladera de Noboa	4	168	2	0	NI	0	0	0	NI	0	0	0	NI	0	0	0	NI	0	0	0		2	0	NI	0	0	0	NI	0	0	0	NI	0	0	0	NI	0	0	0		2	0	2
NB201	B002	2010-08-26	15	24 de Mayo	28	Ladera de Noboa	4	162	2	0	NI	0	0	0	NI	0	0	0	NI	0	0	0	NI	0	0	0		2	0	NI	0	0	0	NI	0	0	0	NI	0	0	0	NI	0	0	0		1	1	0
NB403	B002	2010-08-26	15	24 de Mayo	28	Ladera de Noboa	4	163	2	0	NI	0	0	0	NI	0	0	0	NI	0	0	0	NI	0	0	0		2	0	NI	0	0	0	NI	0	0	0	NI	0	0	0	NI	0	0	0		2	0	2
NB309	B002	2010-08-26	15	24 de Mayo	28	Ladera de Noboa	4	153	2	0	NI	0	0	0	NI	0	0	0	NI	0	0	0	NI	0	0	0		2	0	NI	0	0	0	NI	0	0	0	NI	0	0	0	NI	0	0	0		2	0	2
NB106	B002	2010-08-26	15	24 de Mayo	28	Ladera de Noboa	4	156	2	0	NI	0	0	0	NI	0	0	0	NI	0	0	0	NI	0	0	0		2	0	NI	0	0	0	NI	0	0	0	NI	0	0	0	NI	0	0	0		1	1	0
NB401	B002	2010-08-26	15	24 de Mayo	28	Ladera de Noboa	4	140	2	0	NI	0	0	0	NI	0	0	0	NI	0	0	0	NI	0	0	0		2	0	NI	0	0	0	NI	0	0	0	NI	0	0	0	NI	0	0	0		2	0	2
NB202	B002	2010-08-26	15	24 de Mayo	28	Ladera de Noboa	4	199	2	0	NI	0	0	0	NI	0	0	0	NI	0	0	0	NI	0	0	0		2	0	NI	0	0	0	NI	0	0	0	NI	0	0	0	NI	0	0	0		2	0	2
NB407	B002	2010-08-26	15	24 de Mayo	28	Ladera de Noboa	4	164	2	0	NI	0	0	0	NI	0	0	0	NI	0	0	0	NI	0	0	0		2	0	NI	0	0	0	NI	0	0	0	NI	0	0	0	NI	0	0	0		1	12	1
NB211	B002	2010-08-26	15	24 de Mayo	28	Ladera de Noboa	4	167	2	0	NI	0	0	0	NI	0	0	0	NI	0	0	0	NI	0	0	0		2	0	NI	0	0	0	NI	0	0	0	NI	0	0	0	NI	0	0	0		2	0	2
NB308	B002	2010-08-26	15	24 de Mayo	28	Ladera de Noboa	4	170	2	0	NI	0	0	0	NI	0	0	0	NI	0	0	0	NI	0	0	0		2	0	NI	0	0	0	NI	0	0	0	NI	0	0	0	NI	0	0	0		2	0	2
NB304	B002	2010-08-26	15	24 de Mayo	28	Ladera de Noboa	4	157	2	0	NI	0	0	0	NI	0	0	0	NI	0	0	0	NI	0	0	0		2	0	NI	0	0	0	NI	0	0	0	NI	0	0	0	NI	0	0	0		2	0	2
LG207	B002	2010-02-10	15	Manta	29	Liguiqui	4	72	2	0	NI	0	0	0	NI	0	0	0	NI	0	0	0	NI	0	0	0		2	0	NI	0	0	0	NI	0	0	0	NI	0	0	0	NI	0	0	0		2	0	2
LG303	B002	2010-02-10	15	Manta	29	Liguiqui	4	89	2	0	NI	0	0	0	NI	0	0	0	NI	0	0	0	NI	0	0	0		2	0	NI	0	0	0	NI	0	0	0	NI	0	0	0	NI	0	0	0		1	6	0
LG318	B002	2010-02-11	15	Manta	29	Liguiqui	4	90	2	0	NI	0	0	0	NI	0	0	0	NI	0	0	0	NI	0	0	0		2	0	NI	0	0	0	NI	0	0	0	NI	0	0	0	NI	0	0	0		2	0	2
LG311	B002	2010-02-10	15	Manta	29	Liguiqui	4	84	2	0	NI	0	0	0	NI	0	0	0	NI	0	0	0	NI	0	0	0		2	0	NI	0	0	0	NI	0	0	0	NI	0	0	0	NI	0	0	0		2	0	2
LG220	B002	2010-02-11	15	Manta	29	Liguiqui	4	75	2	0	NI	0	0	0	NI	0	0	0	NI	0	0	0	NI	0	0	0		2	0	NI	0	0	0	NI	0	0	0	NI	0	0	0	NI	0	0	0		2	0	2
LG107	B002	2010-02-10	15	Manta	29	Liguiqui	4	71	2	0	NI	0	0	0	NI	0	0	0	NI	0	0	0	NI	0	0	0		2	0	NI	0	0	0	NI	0	0	0	NI	0	0	0	NI	0	0	0		2	0	2
LG209	B002	2010-02-10	15	Manta	29	Liguiqui	4	66	2	0	NI	0	0	0	NI	0	0	0	NI	0	0	0	NI	0	0	0		2	0	NI	0	0	0	NI	0	0	0	NI	0	0	0	NI	0	0	0		2	0	2
LG204	B002	2010-02-10	15	Manta	29	Liguiqui	4	72	2	0	NI	0	0	0	NI	0	0	0	NI	0	0	0	NI	0	0	0		2	0	NI	0	0	0	NI	0	0	0	NI	0	0	0	NI	0	0	0		1	1	0
LG202	B002	2010-02-10	15	Manta	29	Liguiqui	4	89	2	0	NI	0	0	0	NI	0	0	0	NI	0	0	0	NI	0	0	0		2	0	NI	0	0	0	NI	0	0	0	NI	0	0	0	NI	0	0	0		1	1	0
LG216	B002	2010-02-11	15	Manta	29	Liguiqui	4	72	2	0	NI	0	0	0	NI	0	0	0	NI	0	0	0	NI	0	0	0		2	0	NI	0	0	0	NI	0	0	0	NI	0	0	0	NI	0	0	0		2	0	2
LG323	B002	2010-02-11	15	Manta	29	Liguiqui	4	82	2	0	NI	0	0	0	NI	0	0	0	NI	0	0	0	NI	0	0	0		2	0	NI	0	0	0	NI	0	0	0	NI	0	0	0	NI	0	0	0		2	0	2
LG312	B002	2010-02-10	15	Manta	29	Liguiqui	4	83	2	0	NI	0	0	0	NI	0	0	0	NI	0	0	0	NI	0	0	0		2	0	NI	0	0	0	NI	0	0	0	NI	0	0	0	NI	0	0	0		2	0	2
LG319	B002	2010-02-11	15	Manta	29	Liguiqui	4	89	2	0	NI	0	0	0	NI	0	0	0	NI	0	0	0	NI	0	0	0		2	0	NI	0	0	0	NI	0	0	0	NI	0	0	0	NI	0	0	0		2	0	2
LG309	B002	2010-02-10	15	Manta	29	Liguiqui	4	91	2	0	NI	0	0	0	NI	0	0	0	NI	0	0	0	NI	0	0	0		2	0	NI	0	0	0	NI	0	0	0	NI	0	0	0	NI	0	0	0		2	0	2
LG218	B002	2010-02-11	15	Manta	29	Liguiqui	4	80	2	0	NI	0	0	0	NI	0	0	0	NI	0	0	0	NI	0	0	0		2	0	NI	0	0	0	NI	0	0	0	NI	0	0	0	NI	0	0	0		2	0	2
LG310	B002	2010-02-10	15	Manta	29	Liguiqui	4	87	2	0	NI	0	0	0	NI	0	0	0	NI	0	0	0	NI	0	0	0		2	0	NI	0	0	0	NI	0	0	0	NI	0	0	0	NI	0	0	0		2	0	2
LG111	B002	2010-02-11	15	Manta	29	Liguiqui	4	78	2	0	NI	0	0	0	NI	0	0	0	NI	0	0	0	NI	0	0	0		2	0	NI	0	0	0	NI	0	0	0	NI	0	0	0	NI	0	0	0		2	0	2
LG304	B002	2010-02-10	15	Manta	29	Liguiqui	4	92	2	0	NI	0	0	0	NI	0	0	0	NI	0	0	0	NI	0	0	0		2	0	NI	0	0	0	NI	0	0	0	NI	0	0	0	NI	0	0	0		2	0	2
LG105	B002	2010-02-10	15	Manta	29	Liguiqui	4	74	2	0	NI	0	0	0	NI	0	0	0	NI	0	0	0	NI	0	0	0		2	0	NI	0	0	0	NI	0	0	0	NI	0	0	0	NI	0	0	0		2	0	2
LG206	B002	2010-02-10	15	Manta	29	Liguiqui	4	79	2	0	NI	0	0	0	NI	0	0	0	NI	0	0	0	NI	0	0	0		2	0	NI	0	0	0	NI	0	0	0	NI	0	0	0	NI	0	0	0		2	0	2
LG110	B002	2010-02-11	15	Manta	29	Liguiqui	4	76	2	0	NI	0	0	0	NI	0	0	0	NI	0	0	0	NI	0	0	0		2	0	NI	0	0	0	NI	0	0	0	NI	0	0	0	NI	0	0	0		2	0	2
LG223	B002	2010-02-11	15	Manta	29	Liguiqui	4	70	2	0	NI	0	0	0	NI	0	0	0	NI	0	0	0	NI	0	0	0		2	0	NI	0	0	0	NI	0	0	0	NI	0	0	0	NI	0	0	0		2	0	2
LG104	B002	2010-02-10	15	Manta	29	Liguiqui	4	75	2	0	NI	0	0	0	NI	0	0	0	NI	0	0	0	NI	0	0	0		2	0	NI	0	0	0	NI	0	0	0	NI	0	0	0	NI	0	0	0		2	0	2
LG313	B002	2010-02-10	15	Manta	29	Liguiqui	4	87	2	0	NI	0	0	0	NI	0	0	0	NI	0	0	0	NI	0	0	0		2	0	NI	0	0	0	NI	0	0	0	NI	0	0	0	NI	0	0	0		2	0	2
LG108	B002	2010-02-10	15	Manta	29	Liguiqui	4	71	2	0	NI	0	0	0	NI	0	0	0	NI	0	0	0	NI	0	0	0		2	0	NI	0	0	0	NI	0	0	0	NI	0	0	0	NI	0	0	0		2	0	2
LG316	B002	2010-02-11	15	Manta	29	Liguiqui	4	84	2	0	NI	0	0	0	NI	0	0	0	NI	0	0	0	NI	0	0	0		2	0	NI	0	0	0	NI	0	0	0	NI	0	0	0	NI	0	0	0		2	0	2
LG210	B002	2010-02-10	15	Manta	29	Liguiqui	4	70	2	0	NI	0	0	0	NI	0	0	0	NI	0	0	0	NI	0	0	0		2	0	NI	0	0	0	NI	0	0	0	NI	0	0	0	NI	0	0	0		1	1	0
LG103	B002	2010-02-10	15	Manta	29	Liguiqui	4	79	2	0	NI	0	0	0	NI	0	0	0	NI	0	0	0	NI	0	0	0		2	0	NI	0	0	0	NI	0	0	0	NI	0	0	0	NI	0	0	0		1	3	0
LG229	B002	2010-02-11	15	Manta	29	Liguiqui	4	71	2	0	NI	0	0	0	NI	0	0	0	NI	0	0	0	NI	0	0	0		2	0	NI	0	0	0	NI	0	0	0	NI	0	0	0	NI	0	0	0		2	0	2
LG317	B002	2010-02-11	15	Manta	29	Liguiqui	4	90	2	0	NI	0	0	0	NI	0	0	0	NI	0	0	0	NI	0	0	0		2	0	NI	0	0	0	NI	0	0	0	NI	0	0	0	NI	0	0	0		2	0	2
LG314	B002	2010-02-11	15	Manta	29	Liguiqui	4	88	2	0	NI	0	0	0	NI	0	0	0	NI	0	0	0	NI	0	0	0		2	0	NI	0	0	0	NI	0	0	0	NI	0	0	0	NI	0	0	0		2	0	2
LG205	B002	2010-02-10	15	Manta	29	Liguiqui	4	56	2	0	NI	0	0	0	NI	0	0	0	NI	0	0	0	NI	0	0	0		2	0	NI	0	0	0	NI	0	0	0	NI	0	0	0	NI	0	0	0		2	0	2
LG228	B002	2010-02-11	15	Manta	29	Liguiqui	4	72	2	0	NI	0	0	0	NI	0	0	0	NI	0	0	0	NI	0	0	0		2	0	NI	0	0	0	NI	0	0	0	NI	0	0	0	NI	0	0	0		2	0	2
LG203	B002	2010-02-10	15	Manta	29	Liguiqui	4	88	2	0	NI	0	0	0	NI	0	0	0	NI	0	0	0	NI	0	0	0		2	0	NI	0	0	0	NI	0	0	0	NI	0	0	0	NI	0	0	0		2	0	2
LG227	B002	2010-02-11	15	Manta	29	Liguiqui	4	71	2	0	NI	0	0	0	NI	0	0	0	NI	0	0	0	NI	0	0	0		2	0	NI	0	0	0	NI	0	0	0	NI	0	0	0	NI	0	0	0		2	0	2
LG211	B002	2010-02-10	15	Manta	29	Liguiqui	4	46	2	0	NI	0	0	0	NI	0	0	0	NI	0	0	0	NI	0	0	0		2	0	NI	0	0	0	NI	0	0	0	NI	0	0	0	NI	0	0	0		1	1	0
LG212	B002	2010-02-10	15	Manta	29	Liguiqui	4	69	2	0	NI	0	0	0	NI	0	0	0	NI	0	0	0	NI	0	0	0		2	0	NI	0	0	0	NI	0	0	0	NI	0	0	0	NI	0	0	0		2	0	2
LG102	B002	2010-02-10	15	Manta	29	Liguiqui	4	91	2	0	NI	0	0	0	NI	0	0	0	NI	0	0	0	NI	0	0	0		2	0	NI	0	0	0	NI	0	0	0	NI	0	0	0	NI	0	0	0		2	0	2
LG106	B002	2010-02-10	15	Manta	29	Liguiqui	4	81	2	0	NI	0	0	0	NI	0	0	0	NI	0	0	0	NI	0	0	0		2	0	NI	0	0	0	NI	0	0	0	NI	0	0	0	NI	0	0	0		2	0	2
LG201	B002	2010-02-10	15	Manta	29	Liguiqui	4	76	2	0	NI	0	0	0	NI	0	0	0	NI	0	0	0	NI	0	0	0		2	0	NI	0	0	0	NI	0	0	0	NI	0	0	0	NI	0	0	0		2	0	2
LG217	B002	2010-02-11	15	Manta	29	Liguiqui	4	72	2	0	NI	0	0	0	NI	0	0	0	NI	0	0	0	NI	0	0	0		2	0	NI	0	0	0	NI	0	0	0	NI	0	0	0	NI	0	0	0		2	0	2
LG213	B002	2010-02-11	15	Manta	29	Liguiqui	4	72	2	0	NI	0	0	0	NI	0	0	0	NI	0	0	0	NI	0	0	0		2	0	NI	0	0	0	NI	0	0	0	NI	0	0	0	NI	0	0	0		2	0	2
LG112	B002	2010-02-11	15	Manta	29	Liguiqui	4	68	2	0	NI	0	0	0	NI	0	0	0	NI	0	0	0	NI	0	0	0		2	0	NI	0	0	0	NI	0	0	0	NI	0	0	0	NI	0	0	0		2	0	2
LG208	B002	2010-02-10	15	Manta	29	Liguiqui	4	71	2	0	NI	0	0	0	NI	0	0	0	NI	0	0	0	NI	0	0	0		2	0	NI	0	0	0	NI	0	0	0	NI	0	0	0	NI	0	0	0		1	2	0
MR316	B001	2009-07-16	15	Jipijapa	30	Mariscal Sucre	4	359	2	0	NI	0	0	0	NI	0	0	0	NI	0	0	0	NI	0	0	0		2	0	NI	0	0	0	NI	0	0	0	NI	0	0	0	NI	0	0	0		2	0	2
MR206	B001	2009-07-16	15	Jipijapa	30	Mariscal Sucre	4	359	2	0	NI	0	0	0	NI	0	0	0	NI	0	0	0	NI	0	0	0		2	0	NI	0	0	0	NI	0	0	0	NI	0	0	0	NI	0	0	0		1	1	0
MR314	B001	2009-07-15	15	Jipijapa	30	Mariscal Sucre	4	366	2	0	NI	0	0	0	NI	0	0	0	NI	0	0	0	NI	0	0	0		2	0	NI	0	0	0	NI	0	0	0	NI	0	0	0	NI	0	0	0		2	0	2
MR515	B001	2009-07-16	15	Jipijapa	30	Mariscal Sucre	4	368	2	0	NI	0	0	0	NI	0	0	0	NI	0	0	0	NI	0	0	0		2	0	NI	0	0	0	NI	0	0	0	NI	0	0	0	NI	0	0	0		2	0	2
MR101	B001	2009-07-15	15	Jipijapa	30	Mariscal Sucre	4	361	2	0	NI	0	0	0	NI	0	0	0	NI	0	0	0	NI	0	0	0		2	0	NI	0	0	0	NI	0	0	0	NI	0	0	0	NI	0	0	0		2	0	2
MR210	B001	2009-07-16	15	Jipijapa	30	Mariscal Sucre	4	366	2	0	NI	0	0	0	NI	0	0	0	NI	0	0	0	NI	0	0	0		2	0	NI	0	0	0	NI	0	0	0	NI	0	0	0	NI	0	0	0		2	0	2
MR110	B001	2009-07-16	15	Jipijapa	30	Mariscal Sucre	4	356	2	0	NI	0	0	0	NI	0	0	0	NI	0	0	0	NI	0	0	0		2	0	NI	0	0	0	NI	0	0	0	NI	0	0	0	NI	0	0	0		2	0	2
MR102	B001	2009-07-15	15	Jipijapa	30	Mariscal Sucre	4	359	2	0	NI	0	0	0	NI	0	0	0	NI	0	0	0	NI	0	0	0		2	0	NI	0	0	0	NI	0	0	0	NI	0	0	0	NI	0	0	0		1	1	0
MR405	B001	2009-07-16	15	Jipijapa	30	Mariscal Sucre	4	367	2	0	NI	0	0	0	NI	0	0	0	NI	0	0	0	NI	0	0	0		2	0	NI	0	0	0	NI	0	0	0	NI	0	0	0	NI	0	0	0		1	12	1
MR402	B001	2009-07-15	15	Jipijapa	30	Mariscal Sucre	4	370	2	0	NI	0	0	0	NI	0	0	0	NI	0	0	0	NI	0	0	0		2	0	NI	0	0	0	NI	0	0	0	NI	0	0	0	NI	0	0	0		1	1	0
MR103	B001	2009-07-15	15	Jipijapa	30	Mariscal Sucre	4	364	2	0	NI	0	0	0	NI	0	0	0	NI	0	0	0	NI	0	0	0		2	0	NI	0	0	0	NI	0	0	0	NI	0	0	0	NI	0	0	0		2	0	2
MR315	B001	2009-07-16	15	Jipijapa	30	Mariscal Sucre	4	362	2	0	NI	0	0	0	NI	0	0	0	NI	0	0	0	NI	0	0	0		2	0	NI	0	0	0	NI	0	0	0	NI	0	0	0	NI	0	0	0		2	0	2
MR209	B001	2009-07-16	15	Jipijapa	30	Mariscal Sucre	4	366	2	0	NI	0	0	0	NI	0	0	0	NI	0	0	0	NI	0	0	0		2	0	NI	0	0	0	NI	0	0	0	NI	0	0	0	NI	0	0	0		2	0	2
MR506	B001	2009-07-15	15	Jipijapa	30	Mariscal Sucre	4	360	2	0	NI	0	0	0	NI	0	0	0	NI	0	0	0	NI	0	0	0		2	0	NI	0	0	0	NI	0	0	0	NI	0	0	0	NI	0	0	0		2	0	2
MR207	B001	2009-07-16	15	Jipijapa	30	Mariscal Sucre	4	364	2	0	NI	0	0	0	NI	0	0	0	NI	0	0	0	NI	0	0	0		2	0	NI	0	0	0	NI	0	0	0	NI	0	0	0	NI	0	0	0		2	0	2
MR202	B001	2009-07-15	15	Jipijapa	30	Mariscal Sucre	4	365	2	0	NI	0	0	0	NI	0	0	0	NI	0	0	0	NI	0	0	0		2	0	NI	0	0	0	NI	0	0	0	NI	0	0	0	NI	0	0	0		2	0	2
MR403	B001	2009-07-15	15	Jipijapa	30	Mariscal Sucre	4	365	2	0	NI	0	0	0	NI	0	0	0	NI	0	0	0	NI	0	0	0		2	0	NI	0	0	0	NI	0	0	0	NI	0	0	0	NI	0	0	0		1	3	0
MR406	B001	2009-07-16	15	Jipijapa	30	Mariscal Sucre	4	368	2	0	NI	0	0	0	NI	0	0	0	NI	0	0	0	NI	0	0	0		2	0	NI	0	0	0	NI	0	0	0	NI	0	0	0	NI	0	0	0		2	0	2
MR508	B001	2009-07-15	15	Jipijapa	30	Mariscal Sucre	4	354	2	0	NI	0	0	0	NI	0	0	0	NI	0	0	0	NI	0	0	0		2	0	NI	0	0	0	NI	0	0	0	NI	0	0	0	NI	0	0	0		1	3	0
MR112	B001	2009-07-16	15	Jipijapa	30	Mariscal Sucre	4	359	2	0	NI	0	0	0	NI	0	0	0	NI	0	0	0	NI	0	0	0		2	0	NI	0	0	0	NI	0	0	0	NI	0	0	0	NI	0	0	0		2	0	2
MR404	B001	2009-07-16	15	Jipijapa	30	Mariscal Sucre	4	369	2	0	NI	0	0	0	NI	0	0	0	NI	0	0	0	NI	0	0	0		2	0	NI	0	0	0	NI	0	0	0	NI	0	0	0	NI	0	0	0		2	0	2
MR502	B001	2009-07-15	15	Jipijapa	30	Mariscal Sucre	4	362	2	0	NI	0	0	0	NI	0	0	0	NI	0	0	0	NI	0	0	0		2	0	NI	0	0	0	NI	0	0	0	NI	0	0	0	NI	0	0	0		2	0	2
MR205	B001	2009-07-16	15	Jipijapa	30	Mariscal Sucre	4	359	2	0	NI	0	0	0	NI	0	0	0	NI	0	0	0	NI	0	0	0		2	0	NI	0	0	0	NI	0	0	0	NI	0	0	0	NI	0	0	0		2	0	2
MR114	B001	2009-07-16	15	Jipijapa	30	Mariscal Sucre	4	364	2	0	NI	0	0	0	NI	0	0	0	NI	0	0	0	NI	0	0	0		2	0	NI	0	0	0	NI	0	0	0	NI	0	0	0	NI	0	0	0		2	0	2
MR507	B001	2009-07-15	15	Jipijapa	30	Mariscal Sucre	4	365	2	0	NI	0	0	0	NI	0	0	0	NI	0	0	0	NI	0	0	0		2	0	NI	0	0	0	NI	0	0	0	NI	0	0	0	NI	0	0	0		2	0	2
MR503	B001	2009-07-15	15	Jipijapa	30	Mariscal Sucre	4	361	2	0	NI	0	0	0	NI	0	0	0	NI	0	0	0	NI	0	0	0		2	0	NI	0	0	0	NI	0	0	0	NI	0	0	0	NI	0	0	0		1	1	0
MR208	B001	2009-07-16	15	Jipijapa	30	Mariscal Sucre	4	359	2	0	NI	0	0	0	NI	0	0	0	NI	0	0	0	NI	0	0	0		2	0	NI	0	0	0	NI	0	0	0	NI	0	0	0	NI	0	0	0		2	0	2
MR108	B001	2009-07-15	15	Jipijapa	30	Mariscal Sucre	4	359	2	0	NI	0	0	0	NI	0	0	0	NI	0	0	0	NI	0	0	0		2	0	NI	0	0	0	NI	0	0	0	NI	0	0	0	NI	0	0	0		2	0	2
MR312	B001	2009-07-15	15	Jipijapa	30	Mariscal Sucre	4	360	2	0	NI	0	0	0	NI	0	0	0	NI	0	0	0	NI	0	0	0		2	0	NI	0	0	0	NI	0	0	0	NI	0	0	0	NI	0	0	0		2	0	2
MR301	B001	2009-07-15	15	Jipijapa	30	Mariscal Sucre	4	364	2	0	NI	0	0	0	NI	0	0	0	NI	0	0	0	NI	0	0	0		2	0	NI	0	0	0	NI	0	0	0	NI	0	0	0	NI	0	0	0		1
MR304	B001	2009-07-15	15	Jipijapa	30	Mariscal Sucre	4	364	2	0	NI	0	0	0	NI	0	0	0	NI	0	0	0	NI	0	0	0		2	0	NI	0	0	0	NI	0	0	0	NI	0	0	0	NI	0	0	0		2	0	2
MR511	B001	2009-07-16	15	Jipijapa	30	Mariscal Sucre	4	397	2	0	NI	0	0	0	NI	0	0	0	NI	0	0	0	NI	0	0	0		2	0	NI	0	0	0	NI	0	0	0	NI	0	0	0	NI	0	0	0		2	0	2
MR308	B001	2009-07-15	15	Jipijapa	30	Mariscal Sucre	4	369	2	0	NI	0	0	0	NI	0	0	0	NI	0	0	0	NI	0	0	0		2	0	NI	0	0	0	NI	0	0	0	NI	0	0	0	NI	0	0	0		1	1	0
MR109	B001	2009-07-15	15	Jipijapa	30	Mariscal Sucre	4	366	2	0	NI	0	0	0	NI	0	0	0	NI	0	0	0	NI	0	0	0		2	0	NI	0	0	0	NI	0	0	0	NI	0	0	0	NI	0	0	0		1	2	0
MR504	B001	2009-07-15	15	Jipijapa	30	Mariscal Sucre	4	363	2	0	NI	0	0	0	NI	0	0	0	NI	0	0	0	NI	0	0	0		2	0	NI	0	0	0	NI	0	0	0	NI	0	0	0	NI	0	0	0		2	0	2
MR514	B001	2009-07-16	15	Jipijapa	30	Mariscal Sucre	4	369	2	0	NI	0	0	0	NI	0	0	0	NI	0	0	0	NI	0	0	0		2	0	NI	0	0	0	NI	0	0	0	NI	0	0	0	NI	0	0	0		2	0	2
MM205	B002	2010-08-20	15	Bolivar	32	Murucumba	4	432	2	0	NI	0	0	0	NI	0	0	0	NI	0	0	0	NI	0	0	0		2	0	NI	0	0	0	NI	0	0	0	NI	0	0	0	NI	0	0	0		2	0	2
MM301	B002	2010-08-20	15	Bolivar	32	Murucumba	4	431	2	0	NI	0	0	0	NI	0	0	0	NI	0	0	0	NI	0	0	0		2	0	NI	0	0	0	NI	0	0	0	NI	0	0	0	NI	0	0	0		1	3	0
MM202	B002	2010-08-20	15	Bolivar	32	Murucumba	4	442	2	0	NI	0	0	0	NI	0	0	0	NI	0	0	0	NI	0	0	0		2	0	NI	0	0	0	NI	0	0	0	NI	0	0	0	NI	0	0	0		2	0	2
MM101	B002	2010-08-20	15	Bolivar	32	Murucumba	4	431	2	0	NI	0	0	0	NI	0	0	0	NI	0	0	0	NI	0	0	0		2	0	NI	0	0	0	NI	0	0	0	NI	0	0	0	NI	0	0	0		2	0	2
MM302	B002	2010-08-20	15	Bolivar	32	Murucumba	4	423	2	0	NI	0	0	0	NI	0	0	0	NI	0	0	0	NI	0	0	0		2	0	NI	0	0	0	NI	0	0	0	NI	0	0	0	NI	0	0	0		2	0	2
MM401	B002	2010-08-20	15	Bolivar	32	Murucumba	4	497	2	0	NI	0	0	0	NI	0	0	0	NI	0	0	0	NI	0	0	0		2	0	NI	0	0	0	NI	0	0	0	NI	0	0	0	NI	0	0	0		1	7	0
MM304	B002	2010-08-20	15	Bolivar	32	Murucumba	4	434	2	0	NI	0	0	0	NI	0	0	0	NI	0	0	0	NI	0	0	0		2	0	NI	0	0	0	NI	0	0	0	NI	0	0	0	NI	0	0	0		2	0	2
MM203	B002	2010-08-20	15	Bolivar	32	Murucumba	4	437	2	0	NI	0	0	0	NI	0	0	0	NI	0	0	0	NI	0	0	0		2	0	NI	0	0	0	NI	0	0	0	NI	0	0	0	NI	0	0	0		2	0	2
MM405	B002	2010-08-20	15	Bolivar	32	Murucumba	4	499	2	0	NI	0	0	0	NI	0	0	0	NI	0	0	0	NI	0	0	0		2	0	NI	0	0	0	NI	0	0	0	NI	0	0	0	NI	0	0	0		1	4	0
MM102	B002	2010-08-20	15	Bolivar	32	Murucumba	4	460	2	0	NI	0	0	0	NI	0	0	0	NI	0	0	0	NI	0	0	0		2	0	NI	0	0	0	NI	0	0	0	NI	0	0	0	NI	0	0	0		2	0	2
MM204	B002	2010-08-20	15	Bolivar	32	Murucumba	4	441	2	0	NI	0	0	0	NI	0	0	0	NI	0	0	0	NI	0	0	0		2	0	NI	0	0	0	NI	0	0	0	NI	0	0	0	NI	0	0	0		2	0	2
KE112	B002	2010-02-09	15	Manta	33	Pacoche	4	184	2	0	NI	0	0	0	NI	0	0	0	NI	0	0	0	NI	0	0	0		2	0	NI	0	0	0	NI	0	0	0	NI	0	0	0	NI	0	0	0		2	0	2
KE108	B002	2010-02-09	15	Manta	33	Pacoche	4	165	2	0	NI	0	0	0	NI	0	0	0	NI	0	0	0	NI	0	0	0		2	0	NI	0	0	0	NI	0	0	0	NI	0	0	0	NI	0	0	0		2	0	2
KE107	B002	2010-02-08	15	Manta	33	Pacoche	4	170	2	0	NI	0	0	0	NI	0	0	0	NI	0	0	0	NI	0	0	0		2	0	NI	0	0	0	NI	0	0	0	NI	0	0	0	NI	0	0	0		1	8	0
KE105	B002	2010-02-08	15	Manta	33	Pacoche	4	149	2	0	NI	0	0	0	NI	0	0	0	NI	0	0	0	NI	0	0	0		2	0	NI	0	0	0	NI	0	0	0	NI	0	0	0	NI	0	0	0		2	0	2
KE304	B002	2010-02-08	15	Manta	33	Pacoche	4	190	2	0	NI	0	0	0	NI	0	0	0	NI	0	0	0	NI	0	0	0		2	0	NI	0	0	0	NI	0	0	0	NI	0	0	0	NI	0	0	0		2	0	2
KE315	B002	2010-02-09	15	Manta	33	Pacoche	4	186	2	0	NI	0	0	0	NI	0	0	0	NI	0	0	0	NI	0	0	0		2	0	NI	0	0	0	NI	0	0	0	NI	0	0	0	NI	0	0	0		2	0	2
KE221	B002	2010-02-09	15	Manta	33	Pacoche	4	178	2	0	NI	0	0	0	NI	0	0	0	NI	0	0	0	NI	0	0	0		2	0	NI	0	0	0	NI	0	0	0	NI	0	0	0	NI	0	0	0		2	0	2
KE114	B002	2010-02-09	15	Manta	33	Pacoche	4	173	2	0	NI	0	0	0	NI	0	0	0	NI	0	0	0	NI	0	0	0		2	0	NI	0	0	0	NI	0	0	0	NI	0	0	0	NI	0	0	0		2	0	2
KE109	B002	2010-02-09	15	Manta	33	Pacoche	4	161	2	0	NI	0	0	0	NI	0	0	0	NI	0	0	0	NI	0	0	0		2	0	NI	0	0	0	NI	0	0	0	NI	0	0	0	NI	0	0	0		2	0	2
KE201	B002	2010-02-08	15	Manta	33	Pacoche	4	183	2	0	NI	0	0	0	NI	0	0	0	NI	0	0	0	NI	0	0	0		2	0	NI	0	0	0	NI	0	0	0	NI	0	0	0	NI	0	0	0		1	1	0
KE314	B002	2010-02-09	15	Manta	33	Pacoche	4	185	2	0	NI	0	0	0	NI	0	0	0	NI	0	0	0	NI	0	0	0		2	0	NI	0	0	0	NI	0	0	0	NI	0	0	0	NI	0	0	0		2	0	2
KE104	B002	2010-02-08	15	Manta	33	Pacoche	4	156	2	0	NI	0	0	0	NI	0	0	0	NI	0	0	0	NI	0	0	0		2	0	NI	0	0	0	NI	0	0	0	NI	0	0	0	NI	0	0	0		2	0	2
KE101	B002	2010-02-08	15	Manta	33	Pacoche	4	170	2	0	NI	0	0	0	NI	0	0	0	NI	0	0	0	NI	0	0	0		2	0	NI	0	0	0	NI	0	0	0	NI	0	0	0	NI	0	0	0		2	0	2
KE318	B002	2010-02-09	15	Manta	33	Pacoche	4	184	2	0	NI	0	0	0	NI	0	0	0	NI	0	0	0	NI	0	0	0		2	0	NI	0	0	0	NI	0	0	0	NI	0	0	0	NI	0	0	0		2	0	2
KE216	B002	2010-02-09	15	Manta	33	Pacoche	4	179	2	0	NI	0	0	0	NI	0	0	0	NI	0	0	0	NI	0	0	0		2	0	NI	0	0	0	NI	0	0	0	NI	0	0	0	NI	0	0	0		1	1	0
KE317	B002	2010-02-09	15	Manta	33	Pacoche	4	184	2	0	NI	0	0	0	NI	0	0	0	NI	0	0	0	NI	0	0	0		2	0	NI	0	0	0	NI	0	0	0	NI	0	0	0	NI	0	0	0		2	0	2
KE302	B002	2010-02-08	15	Manta	33	Pacoche	4	210	2	0	NI	0	0	0	NI	0	0	0	NI	0	0	0	NI	0	0	0		2	0	NI	0	0	0	NI	0	0	0	NI	0	0	0	NI	0	0	0		2	0	2
KE206	B002	2010-02-08	15	Manta	33	Pacoche	4	172	2	0	NI	0	0	0	NI	0	0	0	NI	0	0	0	NI	0	0	0		2	0	NI	0	0	0	NI	0	0	0	NI	0	0	0	NI	0	0	0		1	6	0
KE116	B002	2010-02-09	15	Manta	33	Pacoche	4	169	2	0	NI	0	0	0	NI	0	0	0	NI	0	0	0	NI	0	0	0		2	0	NI	0	0	0	NI	0	0	0	NI	0	0	0	NI	0	0	0		1	4	0
KE115	B002	2010-02-09	15	Manta	33	Pacoche	4	171	2	0	NI	0	0	0	NI	0	0	0	NI	0	0	0	NI	0	0	0		2	0	NI	0	0	0	NI	0	0	0	NI	0	0	0	NI	0	0	0		2	0	2
KE220	B002	2010-02-09	15	Manta	33	Pacoche	4	174	2	0	NI	0	0	0	NI	0	0	0	NI	0	0	0	NI	0	0	0		2	0	NI	0	0	0	NI	0	0	0	NI	0	0	0	NI	0	0	0		1	2	0
KE209	B002	2010-02-08	15	Manta	33	Pacoche	4	150	2	0	NI	0	0	0	NI	0	0	0	NI	0	0	0	NI	0	0	0		2	0	NI	0	0	0	NI	0	0	0	NI	0	0	0	NI	0	0	0		2	0	2
KE103	B002	2010-02-08	15	Manta	33	Pacoche	4	179	2	0	NI	0	0	0	NI	0	0	0	NI	0	0	0	NI	0	0	0		2	0	NI	0	0	0	NI	0	0	0	NI	0	0	0	NI	0	0	0		2	0	2
KE208	B002	2010-02-08	15	Manta	33	Pacoche	4	179	2	0	NI	0	0	0	NI	0	0	0	NI	0	0	0	NI	0	0	0		2	0	NI	0	0	0	NI	0	0	0	NI	0	0	0	NI	0	0	0		1	1	0
KE117	B002	2010-02-09	15	Manta	33	Pacoche	4	163	2	0	NI	0	0	0	NI	0	0	0	NI	0	0	0	NI	0	0	0		2	0	NI	0	0	0	NI	0	0	0	NI	0	0	0	NI	0	0	0		2	0	2
KE306	B002	2010-02-08	15	Manta	33	Pacoche	4	194	2	0	NI	0	0	0	NI	0	0	0	NI	0	0	0	NI	0	0	0		2	0	NI	0	0	0	NI	0	0	0	NI	0	0	0	NI	0	0	0		2	0	2
KE113	B002	2010-02-09	15	Manta	33	Pacoche	4	175	2	0	NI	0	0	0	NI	0	0	0	NI	0	0	0	NI	0	0	0		2	0	NI	0	0	0	NI	0	0	0	NI	0	0	0	NI	0	0	0		2	0	2
KE313	B002	2010-02-08	15	Manta	33	Pacoche	4	180	2	0	NI	0	0	0	NI	0	0	0	NI	0	0	0	NI	0	0	0		2	0	NI	0	0	0	NI	0	0	0	NI	0	0	0	NI	0	0	0		2	0	2
KE110	B002	2010-02-09	15	Manta	33	Pacoche	4	171	2	0	NI	0	0	0	NI	0	0	0	NI	0	0	0	NI	0	0	0		2	0	NI	0	0	0	NI	0	0	0	NI	0	0	0	NI	0	0	0		2	0	2
KE111	B002	2010-02-09	15	Manta	33	Pacoche	4	176	2	0	NI	0	0	0	NI	0	0	0	NI	0	0	0	NI	0	0	0		2	0	NI	0	0	0	NI	0	0	0	NI	0	0	0	NI	0	0	0		2	0	2
KE202	B002	2010-02-08	15	Manta	33	Pacoche	4	184	2	0	NI	0	0	0	NI	0	0	0	NI	0	0	0	NI	0	0	0		2	0	NI	0	0	0	NI	0	0	0	NI	0	0	0	NI	0	0	0		2	0	2
KE301	B002	2010-02-08	15	Manta	33	Pacoche	4	215	2	0	NI	0	0	0	NI	0	0	0	NI	0	0	0	NI	0	0	0		2	0	NI	0	0	0	NI	0	0	0	NI	0	0	0	NI	0	0	0		2	0	2
KE102	B002	2010-02-08	15	Manta	33	Pacoche	4	180	2	0	NI	0	0	0	NI	0	0	0	NI	0	0	0	NI	0	0	0		2	0	NI	0	0	0	NI	0	0	0	NI	0	0	0	NI	0	0	0		1	12	1
PU305	B002	2010-08-11	15	El Carmen	34	Palmeras Unidas	4	208	2	0	NI	0	0	0	NI	0	0	0	NI	0	0	0	NI	0	0	0		2	0	NI	0	0	0	NI	0	0	0	NI	0	0	0	NI	0	0	0		2	0	2
PU401	B002	2010-08-11	15	El Carmen	34	Palmeras Unidas	4	172	2	0	NI	0	0	0	NI	0	0	0	NI	0	0	0	NI	0	0	0		2	0	NI	0	0	0	NI	0	0	0	NI	0	0	0	NI	0	0	0		1	12	1
PU403	B002	2010-08-11	15	El Carmen	34	Palmeras Unidas	4	203	2	0	NI	0	0	0	NI	0	0	0	NI	0	0	0	NI	0	0	0		2	0	NI	0	0	0	NI	0	0	0	NI	0	0	0	NI	0	0	0		1	4	0
PU203	B002	2010-08-11	15	El Carmen	34	Palmeras Unidas	4	213	2	0	NI	0	0	0	NI	0	0	0	NI	0	0	0	NI	0	0	0		2	0	NI	0	0	0	NI	0	0	0	NI	0	0	0	NI	0	0	0		1	24	1
PU201	B002	2010-08-11	15	El Carmen	34	Palmeras Unidas	4	214	2	0	NI	0	0	0	NI	0	0	0	NI	0	0	0	NI	0	0	0		2	0	NI	0	0	0	NI	0	0	0	NI	0	0	0	NI	0	0	0		1	5	0
PU101	B002	2010-08-11	15	El Carmen	34	Palmeras Unidas	4	163	2	0	NI	0	0	0	NI	0	0	0	NI	0	0	0	NI	0	0	0		2	0	NI	0	0	0	NI	0	0	0	NI	0	0	0	NI	0	0	0		1	3	0
PU104	B002	2010-08-11	15	El Carmen	34	Palmeras Unidas	4	175	2	0	NI	0	0	0	NI	0	0	0	NI	0	0	0	NI	0	0	0		2	0	NI	0	0	0	NI	0	0	0	NI	0	0	0	NI	0	0	0		1	2	0
PU205	B002	2010-08-11	15	El Carmen	34	Palmeras Unidas	4	232	2	0	NI	0	0	0	NI	0	0	0	NI	0	0	0	NI	0	0	0		2	0	NI	0	0	0	NI	0	0	0	NI	0	0	0	NI	0	0	0		1	4	0
PU202	B002	2010-08-11	15	El Carmen	34	Palmeras Unidas	4	204	2	0	NI	0	0	0	NI	0	0	0	NI	0	0	0	NI	0	0	0		2	0	NI	0	0	0	NI	0	0	0	NI	0	0	0	NI	0	0	0		1	12	1
PU102	B002	2010-08-11	15	El Carmen	34	Palmeras Unidas	4	153	2	0	NI	0	0	0	NI	0	0	0	NI	0	0	0	NI	0	0	0		2	0	NI	0	0	0	NI	0	0	0	NI	0	0	0	NI	0	0	0		2	0	2
PU501	B002	2010-08-11	15	El Carmen	34	Palmeras Unidas	4	177	2	0	NI	0	0	0	NI	0	0	0	NI	0	0	0	NI	0	0	0		2	0	NI	0	0	0	NI	0	0	0	NI	0	0	0	NI	0	0	0		1	1	0
PU304	B002	2010-08-11	15	El Carmen	34	Palmeras Unidas	4	201	2	0	NI	0	0	0	NI	0	0	0	NI	0	0	0	NI	0	0	0		2	0	NI	0	0	0	NI	0	0	0	NI	0	0	0	NI	0	0	0		1	1	0
PU402	B002	2010-08-11	15	El Carmen	34	Palmeras Unidas	4	196	2	0	NI	0	0	0	NI	0	0	0	NI	0	0	0	NI	0	0	0		2	0	NI	0	0	0	NI	0	0	0	NI	0	0	0	NI	0	0	0		2	0	2
PU204	B002	2010-08-11	15	El Carmen	34	Palmeras Unidas	4	222	2	0	NI	0	0	0	NI	0	0	0	NI	0	0	0	NI	0	0	0		2	0	NI	0	0	0	NI	0	0	0	NI	0	0	0	NI	0	0	0		2	0	2
PU504	B002	2010-08-11	15	El Carmen	34	Palmeras Unidas	4	153	2	0	NI	0	0	0	NI	0	0	0	NI	0	0	0	NI	0	0	0		2	0	NI	0	0	0	NI	0	0	0	NI	0	0	0	NI	0	0	0		2	0	2
PU303	B002	2010-08-11	15	El Carmen	34	Palmeras Unidas	4	210	2	0	NI	0	0	0	NI	0	0	0	NI	0	0	0	NI	0	0	0		2	0	NI	0	0	0	NI	0	0	0	NI	0	0	0	NI	0	0	0		1	12	1
HE203	B002	2010-03-02	15	Sucre	35	Pechiche Abajo	4	405	2	0	NI	0	0	0	NI	0	0	0	NI	0	0	0	NI	0	0	0		2	0	NI	0	0	0	NI	0	0	0	NI	0	0	0	NI	0	0	0		2	0	2
HE305	B002	2010-03-02	15	Sucre	35	Pechiche Abajo	4	396	2	0	NI	0	0	0	NI	0	0	0	NI	0	0	0	NI	0	0	0		2	0	NI	0	0	0	NI	0	0	0	NI	0	0	0	NI	0	0	0		2	0	2
HE106	B002	2010-03-02	15	Sucre	35	Pechiche Abajo	4	396	2	0	NI	0	0	0	NI	0	0	0	NI	0	0	0	NI	0	0	0		2	0	NI	0	0	0	NI	0	0	0	NI	0	0	0	NI	0	0	0		2	0	2
HE309	B002	2010-03-02	15	Sucre	35	Pechiche Abajo	4	421	2	0	NI	0	0	0	NI	0	0	0	NI	0	0	0	NI	0	0	0		2	0	NI	0	0	0	NI	0	0	0	NI	0	0	0	NI	0	0	0		2	0	2
HE107	B002	2010-03-02	15	Sucre	35	Pechiche Abajo	4	403	2	0	NI	0	0	0	NI	0	0	0	NI	0	0	0	NI	0	0	0		2	0	NI	0	0	0	NI	0	0	0	NI	0	0	0	NI	0	0	0		2	0	2
HE302	B002	2010-03-02	15	Sucre	35	Pechiche Abajo	4	406	2	0	NI	0	0	0	NI	0	0	0	NI	0	0	0	NI	0	0	0		2	0	NI	0	0	0	NI	0	0	0	NI	0	0	0	NI	0	0	0		2	0	2
HE303	B002	2010-03-02	15	Sucre	35	Pechiche Abajo	4	381	2	0	NI	0	0	0	NI	0	0	0	NI	0	0	0	NI	0	0	0		2	0	NI	0	0	0	NI	0	0	0	NI	0	0	0	NI	0	0	0		2	0	2
HE102	B002	2010-03-02	15	Sucre	35	Pechiche Abajo	4	402	2	0	NI	0	0	0	NI	0	0	0	NI	0	0	0	NI	0	0	0		2	0	NI	0	0	0	NI	0	0	0	NI	0	0	0	NI	0	0	0		2	0	2
HE101	B002	2010-03-02	15	Sucre	35	Pechiche Abajo	4	398	2	0	NI	0	0	0	NI	0	0	0	NI	0	0	0	NI	0	0	0		2	0	NI	0	0	0	NI	0	0	0	NI	0	0	0	NI	0	0	0		2	0	2
HE306	B002	2010-03-02	15	Sucre	35	Pechiche Abajo	4	420	2	0	NI	0	0	0	NI	0	0	0	NI	0	0	0	NI	0	0	0		2	0	NI	0	0	0	NI	0	0	0	NI	0	0	0	NI	0	0	0		2	0	2
HE206	B002	2010-03-02	15	Sucre	35	Pechiche Abajo	4	411	2	0	NI	0	0	0	NI	0	0	0	NI	0	0	0	NI	0	0	0		2	0	NI	0	0	0	NI	0	0	0	NI	0	0	0	NI	0	0	0		2	0	2
HE104	B002	2010-03-02	15	Sucre	35	Pechiche Abajo	4	383	2	0	NI	0	0	0	NI	0	0	0	NI	0	0	0	NI	0	0	0		2	0	NI	0	0	0	NI	0	0	0	NI	0	0	0	NI	0	0	0		2	0	2
HE205	B002	2010-03-02	15	Sucre	35	Pechiche Abajo	4	438	2	0	NI	0	0	0	NI	0	0	0	NI	0	0	0	NI	0	0	0		2	0	NI	0	0	0	NI	0	0	0	NI	0	0	0	NI	0	0	0		2	0	2
HE103	B002	2010-03-02	15	Sucre	35	Pechiche Abajo	4	386	2	0	NI	0	0	0	NI	0	0	0	NI	0	0	0	NI	0	0	0		2	0	NI	0	0	0	NI	0	0	0	NI	0	0	0	NI	0	0	0		2	0	2
HE308	B002	2010-03-02	15	Sucre	35	Pechiche Abajo	4	423	2	0	NI	0	0	0	NI	0	0	0	NI	0	0	0	NI	0	0	0		2	0	NI	0	0	0	NI	0	0	0	NI	0	0	0	NI	0	0	0		2	0	2
HE201	B002	2010-03-02	15	Sucre	35	Pechiche Abajo	4	363	2	0	NI	0	0	0	NI	0	0	0	NI	0	0	0	NI	0	0	0		2	0	NI	0	0	0	NI	0	0	0	NI	0	0	0	NI	0	0	0		1	6	0
HE304	B002	2010-03-02	15	Sucre	35	Pechiche Abajo	4	369	2	0	NI	0	0	0	NI	0	0	0	NI	0	0	0	NI	0	0	0		2	0	NI	0	0	0	NI	0	0	0	NI	0	0	0	NI	0	0	0		1	2	0
HE310	B002	2010-03-02	15	Sucre	35	Pechiche Abajo	4	423	2	0	NI	0	0	0	NI	0	0	0	NI	0	0	0	NI	0	0	0		2	0	NI	0	0	0	NI	0	0	0	NI	0	0	0	NI	0	0	0		1	3	0
HE108	B002	2010-03-02	15	Sucre	35	Pechiche Abajo	4	405	2	0	NI	0	0	0	NI	0	0	0	NI	0	0	0	NI	0	0	0		2	0	NI	0	0	0	NI	0	0	0	NI	0	0	0	NI	0	0	0		2	0	2
HE307	B002	2010-03-02	15	Sucre	35	Pechiche Abajo	4	423	2	0	NI	0	0	0	NI	0	0	0	NI	0	0	0	NI	0	0	0		2	0	NI	0	0	0	NI	0	0	0	NI	0	0	0	NI	0	0	0		2	0	2
PF307	B002	2010-08-21	15	Pichincha	36	Piedra Fina	4	493	2	0	NI	0	0	0	NI	0	0	0	NI	0	0	0	NI	0	0	0		2	0	NI	0	0	0	NI	0	0	0	NI	0	0	0	NI	0	0	0		1	6	0
PF304	B002	2010-08-21	15	Pichincha	36	Piedra Fina	4	466	2	0	NI	0	0	0	NI	0	0	0	NI	0	0	0	NI	0	0	0		2	0	NI	0	0	0	NI	0	0	0	NI	0	0	0	NI	0	0	0		2	0	2
PF308	B002	2010-08-21	15	Pichincha	36	Piedra Fina	4	486	2	0	NI	0	0	0	NI	0	0	0	NI	0	0	0	NI	0	0	0		2	0	NI	0	0	0	NI	0	0	0	NI	0	0	0	NI	0	0	0		1	2	0
PF302	B002	2010-08-21	15	Pichincha	36	Piedra Fina	4	428	2	0	NI	0	0	0	NI	0	0	0	NI	0	0	0	NI	0	0	0		2	0	NI	0	0	0	NI	0	0	0	NI	0	0	0	NI	0	0	0		2	0	2
PF301	B002	2010-08-21	15	Pichincha	36	Piedra Fina	4	375	2	0	NI	0	0	0	NI	0	0	0	NI	0	0	0	NI	0	0	0		2	0	NI	0	0	0	NI	0	0	0	NI	0	0	0	NI	0	0	0		1	24	1
PF303	B002	2010-08-21	15	Pichincha	36	Piedra Fina	4	453	2	0	NI	0	0	0	NI	0	0	0	NI	0	0	0	NI	0	0	0		2	0	NI	0	0	0	NI	0	0	0	NI	0	0	0	NI	0	0	0		1	4	0
PF306	B002	2010-08-21	15	Pichincha	36	Piedra Fina	4	491	2	0	NI	0	0	0	NI	0	0	0	NI	0	0	0	NI	0	0	0		2	0	NI	0	0	0	NI	0	0	0	NI	0	0	0	NI	0	0	0		1	2	0
PF207	B002	2010-08-21	15	Pichincha	36	Piedra Fina	4	443	2	0	NI	0	0	0	NI	0	0	0	NI	0	0	0	NI	0	0	0		2	0	NI	0	0	0	NI	0	0	0	NI	0	0	0	NI	0	0	0		2	0	2
PF206	B002	2010-08-21	15	Pichincha	36	Piedra Fina	4	477	2	0	NI	0	0	0	NI	0	0	0	NI	0	0	0	NI	0	0	0		2	0	NI	0	0	0	NI	0	0	0	NI	0	0	0	NI	0	0	0		1	6	0
PF305	B002	2010-08-21	15	Pichincha	36	Piedra Fina	4	498	2	0	NI	0	0	0	NI	0	0	0	NI	0	0	0	NI	0	0	0		2	0	NI	0	0	0	NI	0	0	0	NI	0	0	0	NI	0	0	0		2	0	2
PF406	B002	2010-08-21	15	Pichincha	36	Piedra Fina	4	463	2	0	NI	0	0	0	NI	0	0	0	NI	0	0	0	NI	0	0	0		2	0	NI	0	0	0	NI	0	0	0	NI	0	0	0	NI	0	0	0		1	1	0
PF204	B002	2010-08-21	15	Pichincha	36	Piedra Fina	4	419	2	0	NI	0	0	0	NI	0	0	0	NI	0	0	0	NI	0	0	0		2	0	NI	0	0	0	NI	0	0	0	NI	0	0	0	NI	0	0	0		2	0	2
PF407	B002	2010-08-21	15	Pichincha	36	Piedra Fina	4	407	2	0	NI	0	0	0	NI	0	0	0	NI	0	0	0	NI	0	0	0		2	0	NI	0	0	0	NI	0	0	0	NI	0	0	0	NI	0	0	0		1	2	0
PF202	B002	2010-08-21	15	Pichincha	36	Piedra Fina	4	458	2	0	NI	0	0	0	NI	0	0	0	NI	0	0	0	NI	0	0	0		2	0	NI	0	0	0	NI	0	0	0	NI	0	0	0	NI	0	0	0		2	0	2
PF409	B002	2010-08-21	15	Pichincha	36	Piedra Fina	4	462	2	0	NI	0	0	0	NI	0	0	0	NI	0	0	0	NI	0	0	0		2	0	NI	0	0	0	NI	0	0	0	NI	0	0	0	NI	0	0	0		2	0	2
PF201	B002	2010-08-21	15	Pichincha	36	Piedra Fina	4	452	2	0	NI	0	0	0	NI	0	0	0	NI	0	0	0	NI	0	0	0		2	0	NI	0	0	0	NI	0	0	0	NI	0	0	0	NI	0	0	0		2	0	2
PF205	B002	2010-08-21	15	Pichincha	36	Piedra Fina	4	432	2	0	NI	0	0	0	NI	0	0	0	NI	0	0	0	NI	0	0	0		2	0	NI	0	0	0	NI	0	0	0	NI	0	0	0	NI	0	0	0		2	0	2
PF404	B002	2010-08-21	15	Pichincha	36	Piedra Fina	4	432	2	0	NI	0	0	0	NI	0	0	0	NI	0	0	0	NI	0	0	0		2	0	NI	0	0	0	NI	0	0	0	NI	0	0	0	NI	0	0	0		2	0	2
PF408	B002	2010-08-21	15	Pichincha	36	Piedra Fina	4	457	2	0	NI	0	0	0	NI	0	0	0	NI	0	0	0	NI	0	0	0		2	0	NI	0	0	0	NI	0	0	0	NI	0	0	0	NI	0	0	0		2	0	2
PY207	B002	2010-02-24	15	Jama	38	Punta Larga	4	63	2	0	NI	0	0	0	NI	0	0	0	NI	0	0	0	NI	0	0	0		2	0	NI	0	0	0	NI	0	0	0	NI	0	0	0	NI	0	0	0		2	0	2
PY203	B002	2010-02-24	15	Jama	38	Punta Larga	4	95	2	0	NI	0	0	0	NI	0	0	0	NI	0	0	0	NI	0	0	0		2	0	NI	0	0	0	NI	0	0	0	NI	0	0	0	NI	0	0	0		2	0	2
PY106	B002	2010-02-24	15	Jama	38	Punta Larga	4	90	2	0	NI	0	0	0	NI	0	0	0	NI	0	0	0	NI	0	0	0		2	0	NI	0	0	0	NI	0	0	0	NI	0	0	0	NI	0	0	0		2	0	2
PY101	B002	2010-04-24	15	Jama	38	Punta Larga	4	70	2	0	NI	0	0	0	NI	0	0	0	NI	0	0	0	NI	0	0	0		2	0	NI	0	0	0	NI	0	0	0	NI	0	0	0	NI	0	0	0		2	0	2
PY201	B002	2010-02-24	15	Jama	38	Punta Larga	4	112	2	0	NI	0	0	0	NI	0	0	0	NI	0	0	0	NI	0	0	0		2	0	NI	0	0	0	NI	0	0	0	NI	0	0	0	NI	0	0	0		2	0	2
PY102	B002	2010-02-24	15	Jama	38	Punta Larga	4	70	2	0	NI	0	0	0	NI	0	0	0	NI	0	0	0	NI	0	0	0		2	0	NI	0	0	0	NI	0	0	0	NI	0	0	0	NI	0	0	0		1	1	0
PY202	B002	2010-02-24	15	Jama	38	Punta Larga	4	151	2	0	NI	0	0	0	NI	0	0	0	NI	0	0	0	NI	0	0	0		2	0	NI	0	0	0	NI	0	0	0	NI	0	0	0	NI	0	0	0		1	2	0
PY401	B002	2010-02-24	15	Jama	38	Punta Larga	4	79	2	0	NI	0	0	0	NI	0	0	0	NI	0	0	0	NI	0	0	0		2	0	NI	0	0	0	NI	0	0	0	NI	0	0	0	NI	0	0	0		1	2	0
PY204	B002	2010-02-24	15	Jama	38	Punta Larga	4	105	2	0	NI	0	0	0	NI	0	0	0	NI	0	0	0	NI	0	0	0		2	0	NI	0	0	0	NI	0	0	0	NI	0	0	0	NI	0	0	0		2	0	2
PY301	B002	2010-02-24	15	Jama	38	Punta Larga	4	101	2	0	NI	0	0	0	NI	0	0	0	NI	0	0	0	NI	0	0	0		2	0	NI	0	0	0	NI	0	0	0	NI	0	0	0	NI	0	0	0		1	1	0
PY303	B002	2010-02-24	15	Jama	38	Punta Larga	4	83	2	0	NI	0	0	0	NI	0	0	0	NI	0	0	0	NI	0	0	0		2	0	NI	0	0	0	NI	0	0	0	NI	0	0	0	NI	0	0	0		2	0	2
PY104	B002	2010-02-24	15	Jama	38	Punta Larga	4	76	2	0	NI	0	0	0	NI	0	0	0	NI	0	0	0	NI	0	0	0		2	0	NI	0	0	0	NI	0	0	0	NI	0	0	0	NI	0	0	0		1	2	0
PY305	B002	2010-02-24	15	Jama	38	Punta Larga	4	105	2	0	NI	0	0	0	NI	0	0	0	NI	0	0	0	NI	0	0	0		2	0	NI	0	0	0	NI	0	0	0	NI	0	0	0	NI	0	0	0		2	0	2
PY403	B002	2010-02-24	15	Jama	38	Punta Larga	4	65	2	0	NI	0	0	0	NI	0	0	0	NI	0	0	0	NI	0	0	0		2	0	NI	0	0	0	NI	0	0	0	NI	0	0	0	NI	0	0	0		1	1	0
PY304	B002	2010-02-24	15	Jama	38	Punta Larga	4	77	2	0	NI	0	0	0	NI	0	0	0	NI	0	0	0	NI	0	0	0		2	0	NI	0	0	0	NI	0	0	0	NI	0	0	0	NI	0	0	0		2	0	2
PY209	B002	2010-02-24	15	Jama	38	Punta Larga	4	82	2	0	NI	0	0	0	NI	0	0	0	NI	0	0	0	NI	0	0	0		2	0	NI	0	0	0	NI	0	0	0	NI	0	0	0	NI	0	0	0		2	0	2
PY306	B002	2010-02-24	15	Jama	38	Punta Larga	4	89	2	0	NI	0	0	0	NI	0	0	0	NI	0	0	0	NI	0	0	0		2	0	NI	0	0	0	NI	0	0	0	NI	0	0	0	NI	0	0	0		2	0	2
PY105	B002	2010-02-24	15	Jama	38	Punta Larga	4	71	2	0	NI	0	0	0	NI	0	0	0	NI	0	0	0	NI	0	0	0		2	0	NI	0	0	0	NI	0	0	0	NI	0	0	0	NI	0	0	0		2	0	2
PY302	B002	2010-02-24	15	Jama	38	Punta Larga	4	102	2	0	NI	0	0	0	NI	0	0	0	NI	0	0	0	NI	0	0	0		2	0	NI	0	0	0	NI	0	0	0	NI	0	0	0	NI	0	0	0		1	1	0
RJ205	B002	2010-08-12	15	Flavio Alfaro	40	Rio Javier	4	191	2	0	NI	0	0	0	NI	0	0	0	NI	0	0	0	NI	0	0	0		2	0	NI	0	0	0	NI	0	0	0	NI	0	0	0	NI	0	0	0		2	0	2
RJ201	B002	2010-08-12	15	Flavio Alfaro	40	Rio Javier	4	179	2	0	NI	0	0	0	NI	0	0	0	NI	0	0	0	NI	0	0	0		2	0	NI	0	0	0	NI	0	0	0	NI	0	0	0	NI	0	0	0		1	1	0
RJ305	B002	2010-08-12	15	Flavio Alfaro	40	Rio Javier	4	192	2	0	NI	0	0	0	NI	0	0	0	NI	0	0	0	NI	0	0	0		2	0	NI	0	0	0	NI	0	0	0	NI	0	0	0	NI	0	0	0		1	12	1
RJ107	B002	2010-08-12	15	Flavio Alfaro	40	Rio Javier	4	160	2	0	NI	0	0	0	NI	0	0	0	NI	0	0	0	NI	0	0	0		2	0	NI	0	0	0	NI	0	0	0	NI	0	0	0	NI	0	0	0		1	3	0
RJ209	B002	2010-08-12	15	Flavio Alfaro	40	Rio Javier	4	206	2	0	NI	0	0	0	NI	0	0	0	NI	0	0	0	NI	0	0	0		2	0	NI	0	0	0	NI	0	0	0	NI	0	0	0	NI	0	0	0		2	0	2
RJ208	B002	2010-08-12	15	Flavio Alfaro	40	Rio Javier	4	189	2	0	NI	0	0	0	NI	0	0	0	NI	0	0	0	NI	0	0	0		2	0	NI	0	0	0	NI	0	0	0	NI	0	0	0	NI	0	0	0		1	3	0
RJ101	B002	2010-08-12	15	Flavio Alfaro	40	Rio Javier	4	162	2	0	NI	0	0	0	NI	0	0	0	NI	0	0	0	NI	0	0	0		2	0	NI	0	0	0	NI	0	0	0	NI	0	0	0	NI	0	0	0		1	3	0
RJ303	B002	2010-08-12	15	Flavio Alfaro	40	Rio Javier	4	164	2	0	NI	0	0	0	NI	0	0	0	NI	0	0	0	NI	0	0	0		2	0	NI	0	0	0	NI	0	0	0	NI	0	0	0	NI	0	0	0		1	1	0
RJ511	B002	2010-08-12	15	Flavio Alfaro	40	Rio Javier	4	159	2	0	NI	0	0	0	NI	0	0	0	NI	0	0	0	NI	0	0	0		2	0	NI	0	0	0	NI	0	0	0	NI	0	0	0	NI	0	0	0		2	0	2
RJ301	B002	2010-08-12	15	Flavio Alfaro	40	Rio Javier	4	190	2	0	NI	0	0	0	NI	0	0	0	NI	0	0	0	NI	0	0	0		2	0	NI	0	0	0	NI	0	0	0	NI	0	0	0	NI	0	0	0		2	0	2
RJ505	B002	2010-08-12	15	Flavio Alfaro	40	Rio Javier	4	188	2	0	NI	0	0	0	NI	0	0	0	NI	0	0	0	NI	0	0	0		2	0	NI	0	0	0	NI	0	0	0	NI	0	0	0	NI	0	0	0		2	0	2
RJ104	B002	2010-08-12	15	Flavio Alfaro	40	Rio Javier	4	169	2	0	NI	0	0	0	NI	0	0	0	NI	0	0	0	NI	0	0	0		2	0	NI	0	0	0	NI	0	0	0	NI	0	0	0	NI	0	0	0		2	0	2
RJ508	B002	2010-08-12	15	Flavio Alfaro	40	Rio Javier	4	169	2	0	NI	0	0	0	NI	0	0	0	NI	0	0	0	NI	0	0	0		2	0	NI	0	0	0	NI	0	0	0	NI	0	0	0	NI	0	0	0		2	0	2
RJ512	B002	2010-08-12	15	Flavio Alfaro	40	Rio Javier	4	187	2	0	NI	0	0	0	NI	0	0	0	NI	0	0	0	NI	0	0	0		2	0	NI	0	0	0	NI	0	0	0	NI	0	0	0	NI	0	0	0		2	0	2
RJ506	B002	2010-08-12	15	Flavio Alfaro	40	Rio Javier	4	179	2	0	NI	0	0	0	NI	0	0	0	NI	0	0	0	NI	0	0	0		2	0	NI	0	0	0	NI	0	0	0	NI	0	0	0	NI	0	0	0		1	1	0
RJ407	B002	2010-08-12	15	Flavio Alfaro	40	Rio Javier	4	166	2	0	NI	0	0	0	NI	0	0	0	NI	0	0	0	NI	0	0	0		2	0	NI	0	0	0	NI	0	0	0	NI	0	0	0	NI	0	0	0		2	0	2
RJ401	B002	2010-08-12	15	Flavio Alfaro	40	Rio Javier	4	191	2	0	NI	0	0	0	NI	0	0	0	NI	0	0	0	NI	0	0	0		2	0	NI	0	0	0	NI	0	0	0	NI	0	0	0	NI	0	0	0		1	3	0
RJ406	B002	2010-08-12	15	Flavio Alfaro	40	Rio Javier	4	190	2	0	NI	0	0	0	NI	0	0	0	NI	0	0	0	NI	0	0	0		2	0	NI	0	0	0	NI	0	0	0	NI	0	0	0	NI	0	0	0		1	2	0
RJ404	B002	2010-08-12	15	Flavio Alfaro	40	Rio Javier	4	178	2	0	NI	0	0	0	NI	0	0	0	NI	0	0	0	NI	0	0	0		2	0	NI	0	0	0	NI	0	0	0	NI	0	0	0	NI	0	0	0		2	0	2
RJ510	B002	2010-08-12	15	Flavio Alfaro	40	Rio Javier	4	166	2	0	NI	0	0	0	NI	0	0	0	NI	0	0	0	NI	0	0	0		2	0	NI	0	0	0	NI	0	0	0	NI	0	0	0	NI	0	0	0		2	0	2
RJ207	B002	2010-08-12	15	Flavio Alfaro	40	Rio Javier	4	176	2	0	NI	0	0	0	NI	0	0	0	NI	0	0	0	NI	0	0	0		2	0	NI	0	0	0	NI	0	0	0	NI	0	0	0	NI	0	0	0		1	3	0
RJ306	B002	2010-08-12	15	Flavio Alfaro	40	Rio Javier	4	162	2	0	NI	0	0	0	NI	0	0	0	NI	0	0	0	NI	0	0	0		2	0	NI	0	0	0	NI	0	0	0	NI	0	0	0	NI	0	0	0		2	0	2
RJ210	B002	2010-08-12	15	Flavio Alfaro	40	Rio Javier	4	192	2	0	NI	0	0	0	NI	0	0	0	NI	0	0	0	NI	0	0	0		2	0	NI	0	0	0	NI	0	0	0	NI	0	0	0	NI	0	0	0		1	6	0
RJ109	B002	2010-08-12	15	Flavio Alfaro	40	Rio Javier	4	204	2	0	NI	0	0	0	NI	0	0	0	NI	0	0	0	NI	0	0	0		2	0	NI	0	0	0	NI	0	0	0	NI	0	0	0	NI	0	0	0		1	2	0
RJ409	B002	2010-08-12	15	Flavio Alfaro	40	Rio Javier	4	164	2	0	NI	0	0	0	NI	0	0	0	NI	0	0	0	NI	0	0	0		2	0	NI	0	0	0	NI	0	0	0	NI	0	0	0	NI	0	0	0		1	1	0
RJ106	B002	2010-08-12	15	Flavio Alfaro	40	Rio Javier	4	156	2	0	NI	0	0	0	NI	0	0	0	NI	0	0	0	NI	0	0	0		2	0	NI	0	0	0	NI	0	0	0	NI	0	0	0	NI	0	0	0		1	1	0
RJ504	B002	2010-08-12	15	Flavio Alfaro	40	Rio Javier	4	164	2	0	NI	0	0	0	NI	0	0	0	NI	0	0	0	NI	0	0	0		2	0	NI	0	0	0	NI	0	0	0	NI	0	0	0	NI	0	0	0		2	0	2
RJ204	B002	2010-08-12	15	Flavio Alfaro	40	Rio Javier	4	187	2	0	NI	0	0	0	NI	0	0	0	NI	0	0	0	NI	0	0	0		2	0	NI	0	0	0	NI	0	0	0	NI	0	0	0	NI	0	0	0		1	2	0
RJ405	B002	2010-08-12	15	Flavio Alfaro	40	Rio Javier	4	177	2	0	NI	0	0	0	NI	0	0	0	NI	0	0	0	NI	0	0	0		2	0	NI	0	0	0	NI	0	0	0	NI	0	0	0	NI	0	0	0		1	3	0
RJ108	B002	2010-08-12	15	Flavio Alfaro	40	Rio Javier	4	165	2	0	NI	0	0	0	NI	0	0	0	NI	0	0	0	NI	0	0	0		2	0	NI	0	0	0	NI	0	0	0	NI	0	0	0	NI	0	0	0		1	6	0
RJ203	B002	2010-08-12	15	Flavio Alfaro	40	Rio Javier	4	213	2	0	NI	0	0	0	NI	0	0	0	NI	0	0	0	NI	0	0	0		2	0	NI	0	0	0	NI	0	0	0	NI	0	0	0	NI	0	0	0		2	0	2
RJ103	B002	2010-08-12	15	Flavio Alfaro	40	Rio Javier	4	163	2	0	NI	0	0	0	NI	0	0	0	NI	0	0	0	NI	0	0	0		2	0	NI	0	0	0	NI	0	0	0	NI	0	0	0	NI	0	0	0		1	1	0
RJ503	B002	2010-08-12	15	Flavio Alfaro	40	Rio Javier	4	160	2	0	NI	0	0	0	NI	0	0	0	NI	0	0	0	NI	0	0	0		2	0	NI	0	0	0	NI	0	0	0	NI	0	0	0	NI	0	0	0		1	1	0
RJ501	B002	2010-08-12	15	Flavio Alfaro	40	Rio Javier	4	180	2	0	NI	0	0	0	NI	0	0	0	NI	0	0	0	NI	0	0	0		2	0	NI	0	0	0	NI	0	0	0	NI	0	0	0	NI	0	0	0		1	2	0
RJ206	B002	2010-08-12	15	Flavio Alfaro	40	Rio Javier	4	237	2	0	NI	0	0	0	NI	0	0	0	NI	0	0	0	NI	0	0	0		2	0	NI	0	0	0	NI	0	0	0	NI	0	0	0	NI	0	0	0		1	2	0
RJ102	B002	2010-08-12	15	Flavio Alfaro	40	Rio Javier	4	147	2	0	NI	0	0	0	NI	0	0	0	NI	0	0	0	NI	0	0	0		2	0	NI	0	0	0	NI	0	0	0	NI	0	0	0	NI	0	0	0		2	0	2
RJ408	B002	2010-08-12	15	Flavio Alfaro	40	Rio Javier	4	167	2	0	NI	0	0	0	NI	0	0	0	NI	0	0	0	NI	0	0	0		2	0	NI	0	0	0	NI	0	0	0	NI	0	0	0	NI	0	0	0		2	0	2
RJ302	B002	2010-08-12	15	Flavio Alfaro	40	Rio Javier	4	189	2	0	NI	0	0	0	NI	0	0	0	NI	0	0	0	NI	0	0	0		2	0	NI	0	0	0	NI	0	0	0	NI	0	0	0	NI	0	0	0		1	5	0
OM407	B002	2010-03-03	15	Sucre	41	Roma	4	59	2	0	NI	0	0	0	NI	0	0	0	NI	0	0	0	NI	0	0	0		2	0	NI	0	0	0	NI	0	0	0	NI	0	0	0	NI	0	0	0		1	1	0
OM301	B002	2010-03-03	15	Sucre	41	Roma	4	56	2	0	NI	0	0	0	NI	0	0	0	NI	0	0	0	NI	0	0	0		2	0	NI	0	0	0	NI	0	0	0	NI	0	0	0	NI	0	0	0		2	0	2
OM403	B002	2010-03-03	15	Sucre	41	Roma	4	84	2	0	NI	0	0	0	NI	0	0	0	NI	0	0	0	NI	0	0	0		2	0	NI	0	0	0	NI	0	0	0	NI	0	0	0	NI	0	0	0		2	0	2
OM209	B002	2010-03-03	15	Sucre	41	Roma	4	60	2	0	NI	0	0	0	NI	0	0	0	NI	0	0	0	NI	0	0	0		2	0	NI	0	0	0	NI	0	0	0	NI	0	0	0	NI	0	0	0		2	0	2
OM107	B002	2010-03-03	15	Sucre	41	Roma	4	98	2	0	NI	0	0	0	NI	0	0	0	NI	0	0	0	NI	0	0	0		2	0	NI	0	0	0	NI	0	0	0	NI	0	0	0	NI	0	0	0		1	1	0
OM303	B002	2010-03-03	15	Sucre	41	Roma	4	40	2	0	NI	0	0	0	NI	0	0	0	NI	0	0	0	NI	0	0	0		2	0	NI	0	0	0	NI	0	0	0	NI	0	0	0	NI	0	0	0		2	0	2
OM201	B002	2010-03-03	15	Sucre	41	Roma	4	38	2	0	NI	0	0	0	NI	0	0	0	NI	0	0	0	NI	0	0	0		2	0	NI	0	0	0	NI	0	0	0	NI	0	0	0	NI	0	0	0		2	0	2
OM108	B002	2010-03-03	15	Sucre	41	Roma	4	33	2	0	NI	0	0	0	NI	0	0	0	NI	0	0	0	NI	0	0	0		2	0	NI	0	0	0	NI	0	0	0	NI	0	0	0	NI	0	0	0		2	0	2
OM205	B002	2010-03-03	15	Sucre	41	Roma	4	33	2	0	NI	0	0	0	NI	0	0	0	NI	0	0	0	NI	0	0	0		2	0	NI	0	0	0	NI	0	0	0	NI	0	0	0	NI	0	0	0		1	1	0
OM104	B002	2010-03-03	15	Sucre	41	Roma	4	61	2	0	NI	0	0	0	NI	0	0	0	NI	0	0	0	NI	0	0	0		2	0	NI	0	0	0	NI	0	0	0	NI	0	0	0	NI	0	0	0		2	0	2
OM203	B002	2010-03-03	15	Sucre	41	Roma	4	24	2	0	NI	0	0	0	NI	0	0	0	NI	0	0	0	NI	0	0	0		2	0	NI	0	0	0	NI	0	0	0	NI	0	0	0	NI	0	0	0		1	1	0
OM304	B002	2010-03-03	15	Sucre	41	Roma	4	47	2	0	NI	0	0	0	NI	0	0	0	NI	0	0	0	NI	0	0	0		2	0	NI	0	0	0	NI	0	0	0	NI	0	0	0	NI	0	0	0		1	2	0
OM106	B002	2010-03-03	15	Sucre	41	Roma	4	72	2	0	NI	0	0	0	NI	0	0	0	NI	0	0	0	NI	0	0	0		2	0	NI	0	0	0	NI	0	0	0	NI	0	0	0	NI	0	0	0		1	2	0
OM207	B002	2010-03-03	15	Sucre	41	Roma	4	37	2	0	NI	0	0	0	NI	0	0	0	NI	0	0	0	NI	0	0	0		2	0	NI	0	0	0	NI	0	0	0	NI	0	0	0	NI	0	0	0		2	0	2
OM306	B002	2010-03-03	15	Sucre	41	Roma	4	41	2	0	NI	0	0	0	NI	0	0	0	NI	0	0	0	NI	0	0	0		2	0	NI	0	0	0	NI	0	0	0	NI	0	0	0	NI	0	0	0		2	0	2
OM101	B002	2010-03-03	15	Sucre	41	Roma	4	43	2	0	NI	0	0	0	NI	0	0	0	NI	0	0	0	NI	0	0	0		2	0	NI	0	0	0	NI	0	0	0	NI	0	0	0	NI	0	0	0		2	0	2
OM102	B002	2010-03-03	15	Sucre	41	Roma	4	44	2	0	NI	0	0	0	NI	0	0	0	NI	0	0	0	NI	0	0	0		2	0	NI	0	0	0	NI	0	0	0	NI	0	0	0	NI	0	0	0		1	1	0
OM202	B002	2010-03-03	15	Sucre	41	Roma	4	29	2	0	NI	0	0	0	NI	0	0	0	NI	0	0	0	NI	0	0	0		2	0	NI	0	0	0	NI	0	0	0	NI	0	0	0	NI	0	0	0		2	0	2
OM307	B002	2010-03-03	15	Sucre	41	Roma	4	130	2	0	NI	0	0	0	NI	0	0	0	NI	0	0	0	NI	0	0	0		2	0	NI	0	0	0	NI	0	0	0	NI	0	0	0	NI	0	0	0		1	12	1
OM404	B002	2010-03-03	15	Sucre	41	Roma	4	105	2	0	NI	0	0	0	NI	0	0	0	NI	0	0	0	NI	0	0	0		2	0	NI	0	0	0	NI	0	0	0	NI	0	0	0	NI	0	0	0		2	0	2
OM204	B002	2010-03-03	15	Sucre	41	Roma	4	35	2	0	NI	0	0	0	NI	0	0	0	NI	0	0	0	NI	0	0	0		2	0	NI	0	0	0	NI	0	0	0	NI	0	0	0	NI	0	0	0		2	0	2
RC106	B002	2010-02-18	15	San Vicente	39	RÃ­o Canoa	4	60	2	0	NI	0	0	0	NI	0	0	0	NI	0	0	0	NI	0	0	0		2	0	NI	0	0	0	NI	0	0	0	NI	0	0	0	NI	0	0	0		2	0	2
RC302	B002	2010-02-18	15	San Vicente	39	RÃ­o Canoa	4	98	2	0	NI	0	0	0	NI	0	0	0	NI	0	0	0	NI	0	0	0		2	0	NI	0	0	0	NI	0	0	0	NI	0	0	0	NI	0	0	0		2	0	2
RC114	B002	2010-02-19	15	San Vicente	39	RÃ­o Canoa	4	78	2	0	NI	0	0	0	NI	0	0	0	NI	0	0	0	NI	0	0	0		2	0	NI	0	0	0	NI	0	0	0	NI	0	0	0	NI	0	0	0		2	0	2
RC212	B002	2010-02-19	15	San Vicente	39	RÃ­o Canoa	4	84	2	0	NI	0	0	0	NI	0	0	0	NI	0	0	0	NI	0	0	0		2	0	NI	0	0	0	NI	0	0	0	NI	0	0	0	NI	0	0	0		2	0	2
RC109	B002	2010-02-18	15	San Vicente	39	RÃ­o Canoa	4	75	2	0	NI	0	0	0	NI	0	0	0	NI	0	0	0	NI	0	0	0		2	0	NI	0	0	0	NI	0	0	0	NI	0	0	0	NI	0	0	0		1	12	1
RC209	B002	2010-02-18	15	San Vicente	39	RÃ­o Canoa	4	71	2	0	NI	0	0	0	NI	0	0	0	NI	0	0	0	NI	0	0	0		2	0	NI	0	0	0	NI	0	0	0	NI	0	0	0	NI	0	0	0		2	0	2
RC305	B002	2010-02-18	15	San Vicente	39	RÃ­o Canoa	4	89	2	0	NI	0	0	0	NI	0	0	0	NI	0	0	0	NI	0	0	0		2	0	NI	0	0	0	NI	0	0	0	NI	0	0	0	NI	0	0	0		2	0	2
RC115	B002	2010-02-19	15	San Vicente	39	RÃ­o Canoa	4	39	2	0	NI	0	0	0	NI	0	0	0	NI	0	0	0	NI	0	0	0		2	0	NI	0	0	0	NI	0	0	0	NI	0	0	0	NI	0	0	0		2	0	2
RC308	B002	2010-02-18	15	San Vicente	39	RÃ­o Canoa	4	103	2	0	NI	0	0	0	NI	0	0	0	NI	0	0	0	NI	0	0	0		2	0	NI	0	0	0	NI	0	0	0	NI	0	0	0	NI	0	0	0		2	0	2
RC312	B002	2010-02-19	15	San Vicente	39	RÃ­o Canoa	4	76	2	0	NI	0	0	0	NI	0	0	0	NI	0	0	0	NI	0	0	0		2	0	NI	0	0	0	NI	0	0	0	NI	0	0	0	NI	0	0	0		1	1	0
RC310	B002	2010-02-18	15	San Vicente	39	RÃ­o Canoa	4	89	2	0	NI	0	0	0	NI	0	0	0	NI	0	0	0	NI	0	0	0		2	0	NI	0	0	0	NI	0	0	0	NI	0	0	0	NI	0	0	0		2	0	2
RC206	B002	2010-02-18	15	San Vicente	39	RÃ­o Canoa	4	78	2	0	NI	0	0	0	NI	0	0	0	NI	0	0	0	NI	0	0	0		2	0	NI	0	0	0	NI	0	0	0	NI	0	0	0	NI	0	0	0		2	0	2
RC107	B002	2010-02-18	15	San Vicente	39	RÃ­o Canoa	4	73	2	0	NI	0	0	0	NI	0	0	0	NI	0	0	0	NI	0	0	0		2	0	NI	0	0	0	NI	0	0	0	NI	0	0	0	NI	0	0	0		1	1	0
RC303	B002	2010-02-18	15	San Vincente	39	RÃ­o Canoa	4	258	2	0	NI	0	0	0	NI	0	0	0	NI	0	0	0	NI	0	0	0		2	0	NI	0	0	0	NI	0	0	0	NI	0	0	0	NI	0	0	0		1	1	0
RC304	B002	2010-02-18	15	San Vicente	39	RÃ­o Canoa	4	116	2	0	NI	0	0	0	NI	0	0	0	NI	0	0	0	NI	0	0	0		2	0	NI	0	0	0	NI	0	0	0	NI	0	0	0	NI	0	0	0		2	0	2
RC306	B002	2010-02-18	15	San Vicente	39	RÃ­o Canoa	4	95	2	0	NI	0	0	0	NI	0	0	0	NI	0	0	0	NI	0	0	0		2	0	NI	0	0	0	NI	0	0	0	NI	0	0	0	NI	0	0	0		2	0	2
RC214	B002	2010-02-19	15	San Vicente	39	RÃ­o Canoa	4	87	2	0	NI	0	0	0	NI	0	0	0	NI	0	0	0	NI	0	0	0		2	0	NI	0	0	0	NI	0	0	0	NI	0	0	0	NI	0	0	0		1	12	1
RC104	B002	2010-02-18	15	San Vicente	39	RÃ­o Canoa	4	48	2	0	NI	0	0	0	NI	0	0	0	NI	0	0	0	NI	0	0	0		2	0	NI	0	0	0	NI	0	0	0	NI	0	0	0	NI	0	0	0		2	0	2
RC307	B002	2010-02-18	15	San Vicente	39	RÃ­o Canoa	4	72	2	0	NI	0	0	0	NI	0	0	0	NI	0	0	0	NI	0	0	0		2	0	NI	0	0	0	NI	0	0	0	NI	0	0	0	NI	0	0	0		2	0	2
RC103	B002	2010-02-18	15	San Vicente	39	RÃ­o Canoa	4	46	2	0	NI	0	0	0	NI	0	0	0	NI	0	0	0	NI	0	0	0		2	0	NI	0	0	0	NI	0	0	0	NI	0	0	0	NI	0	0	0		2	0	2
RC202	B002	2010-02-18	15	San Vicente	39	RÃ­o Canoa	4	154	2	0	NI	0	0	0	NI	0	0	0	NI	0	0	0	NI	0	0	0		2	0	NI	0	0	0	NI	0	0	0	NI	0	0	0	NI	0	0	0		2	0	2
RC207	B002	2010-02-18	15	San Vicente	39	RÃ­o Canoa	4	78	2	0	NI	0	0	0	NI	0	0	0	NI	0	0	0	NI	0	0	0		2	0	NI	0	0	0	NI	0	0	0	NI	0	0	0	NI	0	0	0		2	0	2
RC110	B002	2010-02-18	15	San Vicente	39	RÃ­o Canoa	4	70	2	0	NI	0	0	0	NI	0	0	0	NI	0	0	0	NI	0	0	0		2	0	NI	0	0	0	NI	0	0	0	NI	0	0	0	NI	0	0	0		2	0	2
RC116	B002	2010-02-19	15	San Vicente	39	RÃ­o Canoa	4	68	2	0	NI	0	0	0	NI	0	0	0	NI	0	0	0	NI	0	0	0		2	0	NI	0	0	0	NI	0	0	0	NI	0	0	0	NI	0	0	0		2	0	2
RC204	B002	2010-02-18	15	San Vicente	39	RÃ­o Canoa	4	124	2	0	NI	0	0	0	NI	0	0	0	NI	0	0	0	NI	0	0	0		2	0	NI	0	0	0	NI	0	0	0	NI	0	0	0	NI	0	0	0		2	0	2
RC113	B002	2010-02-19	15	San Vicente	39	RÃ­o Canoa	4	79	2	0	NI	0	0	0	NI	0	0	0	NI	0	0	0	NI	0	0	0		2	0	NI	0	0	0	NI	0	0	0	NI	0	0	0	NI	0	0	0		2	0	2
RC105	B002	2010-02-18	15	San Vicente	39	RÃ­o Canoa	4	27	2	0	NI	0	0	0	NI	0	0	0	NI	0	0	0	NI	0	0	0		2	0	NI	0	0	0	NI	0	0	0	NI	0	0	0	NI	0	0	0		2	0	2
RC203	B002	2010-02-18	15	San Vicente	39	RÃ­o Canoa	4	179	2	0	NI	0	0	0	NI	0	0	0	NI	0	0	0	NI	0	0	0		2	0	NI	0	0	0	NI	0	0	0	NI	0	0	0	NI	0	0	0		2	0	2
RC201	B002	2010-02-18	15	San Vicente	39	RÃ­o Canoa	4	197	2	0	NI	0	0	0	NI	0	0	0	NI	0	0	0	NI	0	0	0		2	0	NI	0	0	0	NI	0	0	0	NI	0	0	0	NI	0	0	0		2	0	2
RC101	B002	2010-02-18	15	San Vincente	39	RÃ­o Canoa	4	53	2	0	NI	0	0	0	NI	0	0	0	NI	0	0	0	NI	0	0	0		2	0	NI	0	0	0	NI	0	0	0	NI	0	0	0	NI	0	0	0		2	0	2
RC108	B002	2010-02-18	15	San Vicente	39	RÃ­o Canoa	4	65	2	0	NI	0	0	0	NI	0	0	0	NI	0	0	0	NI	0	0	0		2	0	NI	0	0	0	NI	0	0	0	NI	0	0	0	NI	0	0	0		2	0	2
RC111	B002	2010-02-19	15	San Vicente	39	RÃ­o Canoa	4	70	2	0	NI	0	0	0	NI	0	0	0	NI	0	0	0	NI	0	0	0		2	0	NI	0	0	0	NI	0	0	0	NI	0	0	0	NI	0	0	0		2	0	2
RC117	B002	2010-02-19	15	San Vicente	39	RÃ­o Canoa	4	65	2	0	NI	0	0	0	NI	0	0	0	NI	0	0	0	NI	0	0	0		2	0	NI	0	0	0	NI	0	0	0	NI	0	0	0	NI	0	0	0		1	3	0
FN215	B001	2009-07-01	15	Jipijapa	42	San Francisco	4		2	0	NI	0	0	0	NI	0	0	0	NI	0	0	0	NI	0	0	0		2	0	NI	0	0	0	NI	0	0	0	NI	0	0	0	NI	0	0	0
FN313	B001	2009-07-01	15	Jipijapa	42	San Francisco	4	295	2	0	NI	0	0	0	NI	0	0	0	NI	0	0	0	NI	0	0	0		2	0	NI	0	0	0	NI	0	0	0	NI	0	0	0	NI	0	0	0		2	0	2
FN302	B001	2009-06-29	15	Jipijapa	42	San Francisco	4	301	2	0	NI	0	0	0	NI	0	0	0	NI	0	0	0	NI	0	0	0		2	0	NI	0	0	0	NI	0	0	0	NI	0	0	0	NI	0	0	0		2	0	2
FN306	B001	2009-06-29	15	Jipijapa	42	San Francisco	4	303	2	0	NI	0	0	0	NI	0	0	0	NI	0	0	0	NI	0	0	0		2	0	NI	0	0	0	NI	0	0	0	NI	0	0	0	NI	0	0	0		1	6	0
FN110	B001	2009-06-30	15	Jipijapa	42	San Francisco	4	428	2	0	NI	0	0	0	NI	0	0	0	NI	0	0	0	NI	0	0	0		2	0	NI	0	0	0	NI	0	0	0	NI	0	0	0	NI	0	0	0		1	6	0
FN314	B001	2009-07-01	15	Jipijapa	42	San Francisco	4	297	2	0	NI	0	0	0	NI	0	0	0	NI	0	0	0	NI	0	0	0		2	0	NI	0	0	0	NI	0	0	0	NI	0	0	0	NI	0	0	0		2	0	2
FN117	B001	2009-07-01	15	Jipijapa	42	San Francisco	4	418	2	0	NI	0	0	0	NI	0	0	0	NI	0	0	0	NI	0	0	0		2	0	NI	0	0	0	NI	0	0	0	NI	0	0	0	NI	0	0	0		1	2	0
FN113	B001	2009-07-01	15	Jipijapa	42	San Francisco	4	436	2	0	NI	0	0	0	NI	0	0	0	NI	0	0	0	NI	0	0	0		2	0	NI	0	0	0	NI	0	0	0	NI	0	0	0	NI	0	0	0		1	4	0
FN411	B001	2009-07-01	15	Jipijapa	42	San Francisco	4	371	2	0	NI	0	0	0	NI	0	0	0	NI	0	0	0	NI	0	0	0		2	0	NI	0	0	0	NI	0	0	0	NI	0	0	0	NI	0	0	0		2	0	2
FN107	B001	2009-06-29	15	Jipijapa	42	San Francisco	4	295	2	0	NI	0	0	0	NI	0	0	0	NI	0	0	0	NI	0	0	0		2	0	NI	0	0	0	NI	0	0	0	NI	0	0	0	NI	0	0	0		2	0	2
FN308	B001	2009-06-30	15	Jipijapa	42	San Francisco	4	305	2	0	NI	0	0	0	NI	0	0	0	NI	0	0	0	NI	0	0	0		2	0	NI	0	0	0	NI	0	0	0	NI	0	0	0	NI	0	0	0		1	4	0
FN525	B001	2009-07-01	15	Jipijapa	42	San Francisco	4		2	0	NI	0	0	0	NI	0	0	0	NI	0	0	0	NI	0	0	0		2	0	NI	0	0	0	NI	0	0	0	NI	0	0	0	NI	0	0	0
FN505	B001	2009-06-29	15	Jipijapa	42	San Francisco	4	407	2	0	NI	0	0	0	NI	0	0	0	NI	0	0	0	NI	0	0	0		2	0	NI	0	0	0	NI	0	0	0	NI	0	0	0	NI	0	0	0		2	0	2
FN507	B001	2009-06-29	15	Jipijapa	42	San Francisco	4	410	2	0	NI	0	0	0	NI	0	0	0	NI	0	0	0	NI	0	0	0		2	0	NI	0	0	0	NI	0	0	0	NI	0	0	0	NI	0	0	0		2	0	2
FN109	B001	2009-06-30	15	Jipijapa	42	San Francisco	4	446	2	0	NI	0	0	0	NI	0	0	0	NI	0	0	0	NI	0	0	0		2	0	NI	0	0	0	NI	0	0	0	NI	0	0	0	NI	0	0	0		2	0	2
FN114	B001	2009-07-01	15	Jipijapa	42	San Francisco	4	434	2	0	NI	0	0	0	NI	0	0	0	NI	0	0	0	NI	0	0	0		2	0	NI	0	0	0	NI	0	0	0	NI	0	0	0	NI	0	0	0		1	4	0
FN106	B001	2009-06-29	15	Jipijapa	42	San Francisco	4	405	2	0	NI	0	0	0	NI	0	0	0	NI	0	0	0	NI	0	0	0		2	0	NI	0	0	0	NI	0	0	0	NI	0	0	0	NI	0	0	0		1	3	0
FN315	B001	2009-07-01	15	Jipijapa	42	San Francisco	4	329	2	0	NI	0	0	0	NI	0	0	0	NI	0	0	0	NI	0	0	0		2	0	NI	0	0	0	NI	0	0	0	NI	0	0	0	NI	0	0	0		2	0	2
FN303	B001	2009-06-29	15	Jipijapa	42	San Francisco	4	293	2	0	NI	0	0	0	NI	0	0	0	NI	0	0	0	NI	0	0	0		2	0	NI	0	0	0	NI	0	0	0	NI	0	0	0	NI	0	0	0		2	0	2
FN304	B001	2009-06-29	15	Jipijapa	42	San Francisco	4	291	2	0	NI	0	0	0	NI	0	0	0	NI	0	0	0	NI	0	0	0		2	0	NI	0	0	0	NI	0	0	0	NI	0	0	0	NI	0	0	0		2	0	2
FN506	B001	2009-06-29	15	Jipijapa	42	San Francisco	4	408	2	0	NI	0	0	0	NI	0	0	0	NI	0	0	0	NI	0	0	0		2	0	NI	0	0	0	NI	0	0	0	NI	0	0	0	NI	0	0	0		2	0	2
FN312	B001	2009-07-01	15	Jipijapa	42	San Francisco	4	304	2	0	NI	0	0	0	NI	0	0	0	NI	0	0	0	NI	0	0	0		2	0	NI	0	0	0	NI	0	0	0	NI	0	0	0	NI	0	0	0		1	1	0
FN307	B001	2009-06-30	15	Jipijapa	42	San Francisco	4	307	2	0	NI	0	0	0	NI	0	0	0	NI	0	0	0	NI	0	0	0		2	0	NI	0	0	0	NI	0	0	0	NI	0	0	0	NI	0	0	0		1	1	0
FN206	B001	2009-06-30	15	Jipijapa	42	San Francisco	4	281	2	0	NI	0	0	0	NI	0	0	0	NI	0	0	0	NI	0	0	0		2	0	NI	0	0	0	NI	0	0	0	NI	0	0	0	NI	0	0	0		1	5	0
FN316	B001	2009-07-01	15	Jipijapa	42	San Francisco	4	295	2	0	NI	0	0	0	NI	0	0	0	NI	0	0	0	NI	0	0	0		2	0	NI	0	0	0	NI	0	0	0	NI	0	0	0	NI	0	0	0		2	0	2
FN119	B001	2009-07-02	15	Jipijapa	42	San Francisco	4	429	2	0	NI	0	0	0	NI	0	0	0	NI	0	0	0	NI	0	0	0		2	0	NI	0	0	0	NI	0	0	0	NI	0	0	0	NI	0	0	0		1	2	0
FN519	B001	2009-07-01	15	Jipijapa	42	San Francisco	4		2	0	NI	0	0	0	NI	0	0	0	NI	0	0	0	NI	0	0	0		2	0	NI	0	0	0	NI	0	0	0	NI	0	0	0	NI	0	0	0
FN412	B001	2009-07-01	15	Jipijapa	42	San Francisco	4	369	2	0	NI	0	0	0	NI	0	0	0	NI	0	0	0	NI	0	0	0		2	0	NI	0	0	0	NI	0	0	0	NI	0	0	0	NI	0	0	0		2	0	2
FN111	B001	2009-06-30	15	Jipijapa	42	San Francisco	4	445	2	0	NI	0	0	0	NI	0	0	0	NI	0	0	0	NI	0	0	0		2	0	NI	0	0	0	NI	0	0	0	NI	0	0	0	NI	0	0	0		2	0	2
FN408	B001	2009-06-30	15	Jipijapa	42	San Francisco	4	296	2	0	NI	0	0	0	NI	0	0	0	NI	0	0	0	NI	0	0	0		2	0	NI	0	0	0	NI	0	0	0	NI	0	0	0	NI	0	0	0		2	0	2
FN301	B001	2009-06-29	15	Jipijapa	42	San Francisco	4	293	2	0	NI	0	0	0	NI	0	0	0	NI	0	0	0	NI	0	0	0		2	0	NI	0	0	0	NI	0	0	0	NI	0	0	0	NI	0	0	0		1	1	0
FN418	B001	2009-07-02	15	Jipijapa	42	San Francisco	4	496	2	0	NI	0	0	0	NI	0	0	0	NI	0	0	0	NI	0	0	0		2	0	NI	0	0	0	NI	0	0	0	NI	0	0	0	NI	0	0	0		2	0	2
FN407	B001	2009-06-30	15	Jipijapa	42	San Francisco	4	228	2	0	NI	0	0	0	NI	0	0	0	NI	0	0	0	NI	0	0	0		2	0	NI	0	0	0	NI	0	0	0	NI	0	0	0	NI	0	0	0		1	6	0
FN104	B001	2009-06-29	15	Jipijapa	42	San Francisco	4	401	2	0	NI	0	0	0	NI	0	0	0	NI	0	0	0	NI	0	0	0		2	0	NI	0	0	0	NI	0	0	0	NI	0	0	0	NI	0	0	0		2	0	2
FN115	B001	2009-07-01	15	Jipijapa	42	San Francisco	4	427	2	0	NI	0	0	0	NI	0	0	0	NI	0	0	0	NI	0	0	0		2	0	NI	0	0	0	NI	0	0	0	NI	0	0	0	NI	0	0	0		2	0	2
FN402	B001	2009-06-29	15	Jipijapa	42	San Francisco	4	301	2	0	NI	0	0	0	NI	0	0	0	NI	0	0	0	NI	0	0	0		2	0	NI	0	0	0	NI	0	0	0	NI	0	0	0	NI	0	0	0		2	0	2
FN416	B001	2009-07-01	15	Jipijapa	42	San Francisco	4	341	2	0	NI	0	0	0	NI	0	0	0	NI	0	0	0	NI	0	0	0		2	0	NI	0	0	0	NI	0	0	0	NI	0	0	0	NI	0	0	0		2	0	2
FN105	B001	2009-06-29	15	Jipijapa	42	San Francisco	4	406	2	0	NI	0	0	0	NI	0	0	0	NI	0	0	0	NI	0	0	0		2	0	NI	0	0	0	NI	0	0	0	NI	0	0	0	NI	0	0	0		1	12	1
FN517	B001	2009-06-30	15	Jipijapa	42	San Francisco	4	266	2	0	NI	0	0	0	NI	0	0	0	NI	0	0	0	NI	0	0	0		2	0	NI	0	0	0	NI	0	0	0	NI	0	0	0	NI	0	0	0		2	0	2
FN102	B001	2009-06-29	15	Jipijapa	42	San Francisco	4	441	2	0	NI	0	0	0	NI	0	0	0	NI	0	0	0	NI	0	0	0		2	0	NI	0	0	0	NI	0	0	0	NI	0	0	0	NI	0	0	0		2	0	2
FN103	B001	2009-06-29	15	Jipijapa	42	San Francisco	4	412	2	0	NI	0	0	0	NI	0	0	0	NI	0	0	0	NI	0	0	0		2	0	NI	0	0	0	NI	0	0	0	NI	0	0	0	NI	0	0	0		1	3	0
FN213	B001	2009-07-01	15	Jipijapa	42	San Francisco	4	384	2	0	NI	0	0	0	NI	0	0	0	NI	0	0	0	NI	0	0	0		2	0	NI	0	0	0	NI	0	0	0	NI	0	0	0	NI	0	0	0		2	0	2
FN116	B001	2009-07-01	15	Jipijapa	42	San Francisco	4	427	2	0	NI	0	0	0	NI	0	0	0	NI	0	0	0	NI	0	0	0		2	0	NI	0	0	0	NI	0	0	0	NI	0	0	0	NI	0	0	0		1	2	0
FN202	B001	2009-06-29	15	Jipijapa	42	San Francisco	4	335	2	0	NI	0	0	0	NI	0	0	0	NI	0	0	0	NI	0	0	0		2	0	NI	0	0	0	NI	0	0	0	NI	0	0	0	NI	0	0	0		1	4	0
FN417	B001	2009-07-01	15	Jipijapa	42	San Francisco	4	339	2	0	NI	0	0	0	NI	0	0	0	NI	0	0	0	NI	0	0	0		2	0	NI	0	0	0	NI	0	0	0	NI	0	0	0	NI	0	0	0		1	2	0
FN511	B001	2009-06-30	15	Jipijapa	42	San Francisco	4	438	2	0	NI	0	0	0	NI	0	0	0	NI	0	0	0	NI	0	0	0		2	0	NI	0	0	0	NI	0	0	0	NI	0	0	0	NI	0	0	0		1	4	0
FN320	B001	2009-07-02	15	Jipijapa	42	San Francisco	4	311	2	0	NI	0	0	0	NI	0	0	0	NI	0	0	0	NI	0	0	0		2	0	NI	0	0	0	NI	0	0	0	NI	0	0	0	NI	0	0	0		2	0	2
FN522	B001	2009-07-01	15	Jipijapa	42	San Francisco	4		2	0	NI	0	0	0	NI	0	0	0	NI	0	0	0	NI	0	0	0		2	0	NI	0	0	0	NI	0	0	0	NI	0	0	0	NI	0	0	0
FN309	B001	2009-06-30	15	Jipijapa	42	San Francisco	4	305	2	0	NI	0	0	0	NI	0	0	0	NI	0	0	0	NI	0	0	0		2	0	NI	0	0	0	NI	0	0	0	NI	0	0	0	NI	0	0	0		1	4	0
FN406	B001	2009-06-30	15	Jipijapa	42	San Francisco	4	303	2	0	NI	0	0	0	NI	0	0	0	NI	0	0	0	NI	0	0	0		2	0	NI	0	0	0	NI	0	0	0	NI	0	0	0	NI	0	0	0		2	0	2
FN216	B001	2009-07-02	15	Jipijapa	42	San Francisco	4	359	2	0	NI	0	0	0	NI	0	0	0	NI	0	0	0	NI	0	0	0		2	0	NI	0	0	0	NI	0	0	0	NI	0	0	0	NI	0	0	0		2	0	2
FN214	B001	2009-07-02	15	Jipijapa	42	San Francisco	4	401	2	0	NI	0	0	0	NI	0	0	0	NI	0	0	0	NI	0	0	0		2	0	NI	0	0	0	NI	0	0	0	NI	0	0	0	NI	0	0	0		2	0	2
FN413	B001	2009-07-01	15	Jipijapa	42	San Francisco	4	374	2	0	NI	0	0	0	NI	0	0	0	NI	0	0	0	NI	0	0	0		2	0	NI	0	0	0	NI	0	0	0	NI	0	0	0	NI	0	0	0		1	6	0
FN503	B001	2009-06-29	15	Jipijapa	42	San Francisco	4	323	2	0	NI	0	0	0	NI	0	0	0	NI	0	0	0	NI	0	0	0		2	0	NI	0	0	0	NI	0	0	0	NI	0	0	0	NI	0	0	0		2	0	2
FN212	B001	2009-07-01	15	Jipijapa	42	San Francisco	4		2	0	NI	0	0	0	NI	0	0	0	NI	0	0	0	NI	0	0	0		2	0	NI	0	0	0	NI	0	0	0	NI	0	0	0	NI	0	0	0
FN512	B001	2009-06-30	15	Jipijapa	42	San Francisco	4	415	2	0	NI	0	0	0	NI	0	0	0	NI	0	0	0	NI	0	0	0		2	0	NI	0	0	0	NI	0	0	0	NI	0	0	0	NI	0	0	0		2	0	2
FN513	B001	2009-06-30	15	Jipijapa	42	San Francisco	4	412	2	0	NI	0	0	0	NI	0	0	0	NI	0	0	0	NI	0	0	0		2	0	NI	0	0	0	NI	0	0	0	NI	0	0	0	NI	0	0	0		1	4	0
FN207	B001	2009-07-01	15	Jipijapa	42	San Francisco	4		2	0	NI	0	0	0	NI	0	0	0	NI	0	0	0	NI	0	0	0		2	0	NI	0	0	0	NI	0	0	0	NI	0	0	0	NI	0	0	0
FN305	B001	2009-06-29	15	Jipijapa	42	San Francisco	4	288	2	0	NI	0	0	0	NI	0	0	0	NI	0	0	0	NI	0	0	0		2	0	NI	0	0	0	NI	0	0	0	NI	0	0	0	NI	0	0	0		1	1	0
FN118	B001	2009-07-01	15	Jipijapa	42	San Francisco	4	412	2	0	NI	0	0	0	NI	0	0	0	NI	0	0	0	NI	0	0	0		2	0	NI	0	0	0	NI	0	0	0	NI	0	0	0	NI	0	0	0		1	7	0
FN108	B001	2009-06-30	15	Jipijapa	42	San Francisco	4	297	2	0	NI	0	0	0	NI	0	0	0	NI	0	0	0	NI	0	0	0		2	0	NI	0	0	0	NI	0	0	0	NI	0	0	0	NI	0	0	0		2	0	2
FN518	B001	2009-07-01	15	Jipijapa	42	San Francisco	4		2	0	NI	0	0	0	NI	0	0	0	NI	0	0	0	NI	0	0	0		2	0	NI	0	0	0	NI	0	0	0	NI	0	0	0	NI	0	0	0
FN502	B001	2009-06-29	15	Jipijapa	42	San Francisco	4	296	2	0	NI	0	0	0	NI	0	0	0	NI	0	0	0	NI	0	0	0		2	0	NI	0	0	0	NI	0	0	0	NI	0	0	0	NI	0	0	0		1	3	0
FN508	B001	2009-06-30	15	Jipijapa	42	San Francisco	4	408	2	0	NI	0	0	0	NI	0	0	0	NI	0	0	0	NI	0	0	0		2	0	NI	0	0	0	NI	0	0	0	NI	0	0	0	NI	0	0	0		2	0	2
FN205	B001	2009-06-30	15	Jipijapa	42	San Francisco	4	239	2	0	NI	0	0	0	NI	0	0	0	NI	0	0	0	NI	0	0	0		2	0	NI	0	0	0	NI	0	0	0	NI	0	0	0	NI	0	0	0		2	0	2
FN524	B001	2009-07-01	15	Jipijapa	42	San Francisco	4		2	0	NI	0	0	0	NI	0	0	0	NI	0	0	0	NI	0	0	0		2	0	NI	0	0	0	NI	0	0	0	NI	0	0	0	NI	0	0	0
FN520	B001	2009-07-01	15	Jipijapa	42	San Francisco	4	283	2	0	NI	0	0	0	NI	0	0	0	NI	0	0	0	NI	0	0	0		2	0	NI	0	0	0	NI	0	0	0	NI	0	0	0	NI	0	0	0		2	0	2
FN210	B001	2009-07-01	15	Jipijapa	42	San Francisco	4		2	0	NI	0	0	0	NI	0	0	0	NI	0	0	0	NI	0	0	0		2	0	NI	0	0	0	NI	0	0	0	NI	0	0	0	NI	0	0	0
FN112	B001	2009-06-30	15	Jipijapa	42	San Francisco	4	408	2	0	NI	0	0	0	NI	0	0	0	NI	0	0	0	NI	0	0	0		2	0	NI	0	0	0	NI	0	0	0	NI	0	0	0	NI	0	0	0		2	0	2
FN516	B001	2009-06-30	15	Jipijapa	42	San Francisco	4	258	2	0	NI	0	0	0	NI	0	0	0	NI	0	0	0	NI	0	0	0		2	0	NI	0	0	0	NI	0	0	0	NI	0	0	0	NI	0	0	0		1	12	1
FN401	B001	2009-06-29	15	Jipijapa	42	San Francisco	4	301	2	0	NI	0	0	0	NI	0	0	0	NI	0	0	0	NI	0	0	0		2	0	NI	0	0	0	NI	0	0	0	NI	0	0	0	NI	0	0	0		2	0	2
FN120	B001	2009-07-02	15	Jipijapa	42	San Francisco	4	409	2	0	NI	0	0	0	NI	0	0	0	NI	0	0	0	NI	0	0	0		2	0	NI	0	0	0	NI	0	0	0	NI	0	0	0	NI	0	0	0		1	8	0
FN514	B001	2009-06-30	15	Jipijapa	42	San Francisco	4	415	2	0	NI	0	0	0	NI	0	0	0	NI	0	0	0	NI	0	0	0		2	0	NI	0	0	0	NI	0	0	0	NI	0	0	0	NI	0	0	0		2	0	2
FN404	B001	2009-06-29	15	Jipijapa	42	San Francisco	4	316	2	0	NI	0	0	0	NI	0	0	0	NI	0	0	0	NI	0	0	0		2	0	NI	0	0	0	NI	0	0	0	NI	0	0	0	NI	0	0	0		2	0	2
FN201	B001	2009-06-29	15	Jipijapa	42	San Francisco	4	303	2	0	NI	0	0	0	NI	0	0	0	NI	0	0	0	NI	0	0	0		2	0	NI	0	0	0	NI	0	0	0	NI	0	0	0	NI	0	0	0		2	0	2
SD405	B002	2010-09-03	15	Puerto Lopez	43	San Isidro	4	125	2	0	NI	0	0	0	NI	0	0	0	NI	0	0	0	NI	0	0	0		2	0	NI	0	0	0	NI	0	0	0	NI	0	0	0	NI	0	0	0		2	0	2
SD201	B002	2010-09-03	15	Puerto Lopez	43	San Isidro	4	115	2	0	NI	0	0	0	NI	0	0	0	NI	0	0	0	NI	0	0	0		2	0	NI	0	0	0	NI	0	0	0	NI	0	0	0	NI	0	0	0		2	0	2
SD105	B002	2010-09-03	15	Puerto Lopez	43	San Isidro	4	100	2	0	NI	0	0	0	NI	0	0	0	NI	0	0	0	NI	0	0	0		2	0	NI	0	0	0	NI	0	0	0	NI	0	0	0	NI	0	0	0		1	1	0
SD202	B002	2010-09-03	15	Puerto Lopez	43	San Isidro	4	108	2	0	NI	0	0	0	NI	0	0	0	NI	0	0	0	NI	0	0	0		2	0	NI	0	0	0	NI	0	0	0	NI	0	0	0	NI	0	0	0		2	0	2
SD107	B002	2010-09-03	15	Puerto Lopez	43	San Isidro	4	96	2	0	NI	0	0	0	NI	0	0	0	NI	0	0	0	NI	0	0	0		2	0	NI	0	0	0	NI	0	0	0	NI	0	0	0	NI	0	0	0		2	0	2
SD303	B002	2010-09-03	15	Puerto Lopez	43	San Isidro	4	126	2	0	NI	0	0	0	NI	0	0	0	NI	0	0	0	NI	0	0	0		2	0	NI	0	0	0	NI	0	0	0	NI	0	0	0	NI	0	0	0		2	0	2
SD401	B002	2010-09-03	15	Puerto Lopez	43	San Isidro	4	135	2	0	NI	0	0	0	NI	0	0	0	NI	0	0	0	NI	0	0	0		2	0	NI	0	0	0	NI	0	0	0	NI	0	0	0	NI	0	0	0		1	2	0
SD304	B002	2010-09-03	15	Puerto Lopez	43	San Isidro	4	128	2	0	NI	0	0	0	NI	0	0	0	NI	0	0	0	NI	0	0	0		2	0	NI	0	0	0	NI	0	0	0	NI	0	0	0	NI	0	0	0		2	0	2
SD104	B002	2010-09-03	15	Puerto Lopez	43	San Isidro	4	99	2	0	NI	0	0	0	NI	0	0	0	NI	0	0	0	NI	0	0	0		2	0	NI	0	0	0	NI	0	0	0	NI	0	0	0	NI	0	0	0		1	1	0
SD205	B002	2010-09-03	15	Puerto Lopez	43	San Isidro	4	124	2	0	NI	0	0	0	NI	0	0	0	NI	0	0	0	NI	0	0	0		2	0	NI	0	0	0	NI	0	0	0	NI	0	0	0	NI	0	0	0		2	0	2
SD306	B002	2010-09-03	15	Puerto Lopez	43	San Isidro	4	124	2	0	NI	0	0	0	NI	0	0	0	NI	0	0	0	NI	0	0	0		2	0	NI	0	0	0	NI	0	0	0	NI	0	0	0	NI	0	0	0		2	0	2
SD204	B002	2010-09-03	15	Puerto Lopez	43	San Isidro	4	116	2	0	NI	0	0	0	NI	0	0	0	NI	0	0	0	NI	0	0	0		2	0	NI	0	0	0	NI	0	0	0	NI	0	0	0	NI	0	0	0		2	0	2
SD307	B002	2010-09-03	15	Puerto Lopez	43	San Isidro	4	124	2	0	NI	0	0	0	NI	0	0	0	NI	0	0	0	NI	0	0	0		2	0	NI	0	0	0	NI	0	0	0	NI	0	0	0	NI	0	0	0		2	0	2
SD102	B002	2010-09-03	15	Puerto Lopez	43	San Isidro	4	94	2	0	NI	0	0	0	NI	0	0	0	NI	0	0	0	NI	0	0	0		2	0	NI	0	0	0	NI	0	0	0	NI	0	0	0	NI	0	0	0		2	0	2
SD406	B002	2010-09-03	15	Puerto Lopez	43	San Isidro	4	119	2	0	NI	0	0	0	NI	0	0	0	NI	0	0	0	NI	0	0	0		2	0	NI	0	0	0	NI	0	0	0	NI	0	0	0	NI	0	0	0		2	0	2
SD101	B002	2010-09-03	15	Puerto Lopez	43	San Isidro	4	103	2	0	NI	0	0	0	NI	0	0	0	NI	0	0	0	NI	0	0	0		2	0	NI	0	0	0	NI	0	0	0	NI	0	0	0	NI	0	0	0		2	0	2
SD301	B002	2010-09-03	15	Puerto Lopez	43	San Isidro	4	118	2	0	NI	0	0	0	NI	0	0	0	NI	0	0	0	NI	0	0	0		2	0	NI	0	0	0	NI	0	0	0	NI	0	0	0	NI	0	0	0		2	0	2
SD103	B002	2010-09-03	15	Puerto Lopez	43	San Isidro	4	95	2	0	NI	0	0	0	NI	0	0	0	NI	0	0	0	NI	0	0	0		2	0	NI	0	0	0	NI	0	0	0	NI	0	0	0	NI	0	0	0		2	0	2
SD305	B002	2010-09-03	15	Puerto Lopez	43	San Isidro	4	125	2	0	NI	0	0	0	NI	0	0	0	NI	0	0	0	NI	0	0	0		2	0	NI	0	0	0	NI	0	0	0	NI	0	0	0	NI	0	0	0		2	0	2
SD302	B002	2010-09-03	15	Puerto Lopez	43	San Isidro	4	123	2	0	NI	0	0	0	NI	0	0	0	NI	0	0	0	NI	0	0	0		2	0	NI	0	0	0	NI	0	0	0	NI	0	0	0	NI	0	0	0		2	0	2
SD407	B002	2010-09-03	15	Puerto Lopez	43	San Isidro	4	126	2	0	NI	0	0	0	NI	0	0	0	NI	0	0	0	NI	0	0	0		2	0	NI	0	0	0	NI	0	0	0	NI	0	0	0	NI	0	0	0		2	0	2
SD106	B002	2010-09-03	15	Puerto Lopez	43	San Isidro	4	81	2	0	NI	0	0	0	NI	0	0	0	NI	0	0	0	NI	0	0	0		2	0	NI	0	0	0	NI	0	0	0	NI	0	0	0	NI	0	0	0		1	1	0
RM218	B001	2009-10-28	15	Sucre	44	San RamÃ³n	4	80	2	0	NI	0	0	0	NI	0	0	0	NI	0	0	0	NI	0	0	0		2	0	NI	0	0	0	NI	0	0	0	NI	0	0	0	NI	0	0	0		2	0	2
RM112	B001	2009-10-27	15	Sucre	44	San RamÃ³n	4	142	2	0	NI	0	0	0	NI	0	0	0	NI	0	0	0	NI	0	0	0		2	0	NI	0	0	0	NI	0	0	0	NI	0	0	0	NI	0	0	0		1	12	1
RQ103	B002	2010-09-01	15	Olmedo	45	San Roque	4	59	2	0	NI	0	0	0	NI	0	0	0	NI	0	0	0	NI	0	0	0		2	0	NI	0	0	0	NI	0	0	0	NI	0	0	0	NI	0	0	0		1	1	0
RQ106	B002	2010-09-01	15	Olmedo	45	San Roque	4	61	2	0	NI	0	0	0	NI	0	0	0	NI	0	0	0	NI	0	0	0		2	0	NI	0	0	0	NI	0	0	0	NI	0	0	0	NI	0	0	0		1	1	0
RQ409	B002	2010-09-01	15	Olmedo	45	San Roque	4	62	2	0	NI	0	0	0	NI	0	0	0	NI	0	0	0	NI	0	0	0		2	0	NI	0	0	0	NI	0	0	0	NI	0	0	0	NI	0	0	0		2	0	2
RQ301	B002	2010-09-01	15	Olmedo	45	San Roque	4	63	2	0	NI	0	0	0	NI	0	0	0	NI	0	0	0	NI	0	0	0		2	0	NI	0	0	0	NI	0	0	0	NI	0	0	0	NI	0	0	0		2	0	2
RQ108	B002	2010-09-01	15	Olmedo	45	San Roque	4	68	2	0	NI	0	0	0	NI	0	0	0	NI	0	0	0	NI	0	0	0		2	0	NI	0	0	0	NI	0	0	0	NI	0	0	0	NI	0	0	0		2	0	2
RQ312	B002	2010-09-01	15	Olmedo	45	San Roque	4	70	2	0	NI	0	0	0	NI	0	0	0	NI	0	0	0	NI	0	0	0		2	0	NI	0	0	0	NI	0	0	0	NI	0	0	0	NI	0	0	0		1	12	1
RQ308	B002	2010-09-01	15	Olmedo	45	San Roque	4	59	2	0	NI	0	0	0	NI	0	0	0	NI	0	0	0	NI	0	0	0		2	0	NI	0	0	0	NI	0	0	0	NI	0	0	0	NI	0	0	0		2	0	2
RQ404	B002	2010-09-01	15	Olmedo	45	San Roque	4	60	2	0	NI	0	0	0	NI	0	0	0	NI	0	0	0	NI	0	0	0		2	0	NI	0	0	0	NI	0	0	0	NI	0	0	0	NI	0	0	0		1	1	0
RQ313	B002	2010-09-01	15	Olmedo	45	San Roque	4	57	2	0	NI	0	0	0	NI	0	0	0	NI	0	0	0	NI	0	0	0		2	0	NI	0	0	0	NI	0	0	0	NI	0	0	0	NI	0	0	0		2	0	2
RQ305	B002	2010-09-01	15	Olmedo	45	San Roque	4	54	2	0	NI	0	0	0	NI	0	0	0	NI	0	0	0	NI	0	0	0		2	0	NI	0	0	0	NI	0	0	0	NI	0	0	0	NI	0	0	0		1	1	0
RQ303	B002	2010-09-01	15	Olmedo	45	San Roque	4	59	2	0	NI	0	0	0	NI	0	0	0	NI	0	0	0	NI	0	0	0		2	0	NI	0	0	0	NI	0	0	0	NI	0	0	0	NI	0	0	0		2	0	2
RQ408	B002	2010-09-01	15	Olmedo	45	San Roque	4	59	2	0	NI	0	0	0	NI	0	0	0	NI	0	0	0	NI	0	0	0		2	0	NI	0	0	0	NI	0	0	0	NI	0	0	0	NI	0	0	0		2	0	2
RQ412	B002	2010-09-01	15	Olmedo	45	San Roque	4	53	2	0	NI	0	0	0	NI	0	0	0	NI	0	0	0	NI	0	0	0		2	0	NI	0	0	0	NI	0	0	0	NI	0	0	0	NI	0	0	0		2	0	2
RQ107	B002	2010-09-01	15	Olmedo	45	San Roque	4	60	2	0	NI	0	0	0	NI	0	0	0	NI	0	0	0	NI	0	0	0		2	0	NI	0	0	0	NI	0	0	0	NI	0	0	0	NI	0	0	0		1	1	0
RQ105	B002	2010-09-01	15	Olmedo	45	San Roque	4	64	2	0	NI	0	0	0	NI	0	0	0	NI	0	0	0	NI	0	0	0		2	0	NI	0	0	0	NI	0	0	0	NI	0	0	0	NI	0	0	0		1	6	0
RQ413	B002	2010-09-01	15	Olmedo	45	San Roque	4	69	2	0	NI	0	0	0	NI	0	0	0	NI	0	0	0	NI	0	0	0		2	0	NI	0	0	0	NI	0	0	0	NI	0	0	0	NI	0	0	0		2	0	2
RQ112	B002	2010-09-01	15	Olmedo	45	San Roque	4	62	2	0	NI	0	0	0	NI	0	0	0	NI	0	0	0	NI	0	0	0		2	0	NI	0	0	0	NI	0	0	0	NI	0	0	0	NI	0	0	0		1	4	0
RQ401	B002	2010-09-01	15	Olmedo	45	San Roque	4	49	2	0	NI	0	0	0	NI	0	0	0	NI	0	0	0	NI	0	0	0		2	0	NI	0	0	0	NI	0	0	0	NI	0	0	0	NI	0	0	0		2	0	2
RQ302	B002	2010-09-01	15	Olmedo	45	San Roque	4	55	2	0	NI	0	0	0	NI	0	0	0	NI	0	0	0	NI	0	0	0		2	0	NI	0	0	0	NI	0	0	0	NI	0	0	0	NI	0	0	0		2	0	2
RQ405	B002	2010-09-01	15	Olmedo	45	San Roque	4	58	2	0	NI	0	0	0	NI	0	0	0	NI	0	0	0	NI	0	0	0		2	0	NI	0	0	0	NI	0	0	0	NI	0	0	0	NI	0	0	0		2	0	2
RQ306	B002	2010-09-01	15	Olmedo	45	San Roque	4	66	2	0	NI	0	0	0	NI	0	0	0	NI	0	0	0	NI	0	0	0		2	0	NI	0	0	0	NI	0	0	0	NI	0	0	0	NI	0	0	0		2	0	2
RQ311	B002	2010-09-01	15	Olmedo	45	San Roque	4	64	2	0	NI	0	0	0	NI	0	0	0	NI	0	0	0	NI	0	0	0		2	0	NI	0	0	0	NI	0	0	0	NI	0	0	0	NI	0	0	0		2	0	2
RQ310	B002	2010-09-01	15	Olmedo	45	San Roque	4	62	2	0	NI	0	0	0	NI	0	0	0	NI	0	0	0	NI	0	0	0		2	0	NI	0	0	0	NI	0	0	0	NI	0	0	0	NI	0	0	0		2	0	2
RQ406	B002	2010-09-01	15	Olmedo	45	San Roque	4	69	2	0	NI	0	0	0	NI	0	0	0	NI	0	0	0	NI	0	0	0		2	0	NI	0	0	0	NI	0	0	0	NI	0	0	0	NI	0	0	0		1	1	0
RQ309	B002	2010-09-01	15	Olmedo	45	San Roque	4	62	2	0	NI	0	0	0	NI	0	0	0	NI	0	0	0	NI	0	0	0		2	0	NI	0	0	0	NI	0	0	0	NI	0	0	0	NI	0	0	0		2	0	2
RQ101	B002	2010-09-03	15	Olmedo	45	San Roque	4	66	2	0	NI	0	0	0	NI	0	0	0	NI	0	0	0	NI	0	0	0		2	0	NI	0	0	0	NI	0	0	0	NI	0	0	0	NI	0	0	0		2	0	2
RQ109	B002	2010-09-01	15	Olmedo	45	San Roque	4	63	2	0	NI	0	0	0	NI	0	0	0	NI	0	0	0	NI	0	0	0		2	0	NI	0	0	0	NI	0	0	0	NI	0	0	0	NI	0	0	0		2	0	2
RQ111	B002	2010-09-01	15	Olmedo	45	San Roque	4	62	2	0	NI	0	0	0	NI	0	0	0	NI	0	0	0	NI	0	0	0		2	0	NI	0	0	0	NI	0	0	0	NI	0	0	0	NI	0	0	0		2	0	2
RQ411	B002	2010-09-01	15	Olmedo	45	San Roque	4	61	2	0	NI	0	0	0	NI	0	0	0	NI	0	0	0	NI	0	0	0		2	0	NI	0	0	0	NI	0	0	0	NI	0	0	0	NI	0	0	0		2	0	2
RQ304	B002	2010-09-01	15	Olmedo	45	San Roque	4	60	2	0	NI	0	0	0	NI	0	0	0	NI	0	0	0	NI	0	0	0		2	0	NI	0	0	0	NI	0	0	0	NI	0	0	0	NI	0	0	0		2	0	2
RQ110	B002	2010-09-01	15	Olmedo	45	San Roque	4	60	2	0	NI	0	0	0	NI	0	0	0	NI	0	0	0	NI	0	0	0		2	0	NI	0	0	0	NI	0	0	0	NI	0	0	0	NI	0	0	0		2	0	2
SI201	B001	2009-07-11	15	Jipijapa	46	Sandial	4	291	2	0	NI	0	0	0	NI	0	0	0	NI	0	0	0	NI	0	0	0		2	0	NI	0	0	0	NI	0	0	0	NI	0	0	0	NI	0	0	0		2	0	2
SI204	B001	2009-07-11	15	Jipijapa	46	Sandial	4	290	2	0	NI	0	0	0	NI	0	0	0	NI	0	0	0	NI	0	0	0		2	0	NI	0	0	0	NI	0	0	0	NI	0	0	0	NI	0	0	0		2	0	2
SI404	B001	2009-07-11	15	Jipijapa	46	Sandial	4	267	2	0	NI	0	0	0	NI	0	0	0	NI	0	0	0	NI	0	0	0		2	0	NI	0	0	0	NI	0	0	0	NI	0	0	0	NI	0	0	0		2	0	2
SI405	B001	2009-07-11	15	Jipijapa	46	Sandial	4	272	2	0	NI	0	0	0	NI	0	0	0	NI	0	0	0	NI	0	0	0		2	0	NI	0	0	0	NI	0	0	0	NI	0	0	0	NI	0	0	0		2	0	2
SI402	B001	2009-07-11	15	Jipijapa	46	Sandial	4	266	2	0	NI	0	0	0	NI	0	0	0	NI	0	0	0	NI	0	0	0		2	0	NI	0	0	0	NI	0	0	0	NI	0	0	0	NI	0	0	0		1	12	1
SI301	B001	2009-07-11	15	Jipijapa	46	Sandial	4	279	2	0	NI	0	0	0	NI	0	0	0	NI	0	0	0	NI	0	0	0		2	0	NI	0	0	0	NI	0	0	0	NI	0	0	0	NI	0	0	0		2	0	2
SI107	B001	2009-07-11	15	Jipijapa	46	Sandial	4	305	2	0	NI	0	0	0	NI	0	0	0	NI	0	0	0	NI	0	0	0		2	0	NI	0	0	0	NI	0	0	0	NI	0	0	0	NI	0	0	0		1	1	0
SI203	B001	2009-07-11	15	Jipijapa	46	Sandial	4	295	2	0	NI	0	0	0	NI	0	0	0	NI	0	0	0	NI	0	0	0		2	0	NI	0	0	0	NI	0	0	0	NI	0	0	0	NI	0	0	0		2	0	2
SI502	B001	2009-07-11	15	Jipijapa	46	Sandial	4	237	2	0	NI	0	0	0	NI	0	0	0	NI	0	0	0	NI	0	0	0		2	0	NI	0	0	0	NI	0	0	0	NI	0	0	0	NI	0	0	0		2	0	2
SI507	B001	2009-07-11	15	Jipijapa	46	Sandial	4	254	2	0	NI	0	0	0	NI	0	0	0	NI	0	0	0	NI	0	0	0		2	0	NI	0	0	0	NI	0	0	0	NI	0	0	0	NI	0	0	0		1	7	0
SI104	B001	2009-07-11	15	Jipijapa	46	Sandial	4	281	2	0	NI	0	0	0	NI	0	0	0	NI	0	0	0	NI	0	0	0		2	0	NI	0	0	0	NI	0	0	0	NI	0	0	0	NI	0	0	0		2	0	2
SI106	B001	2009-07-11	15	Jipijapa	46	Sandial	4	301	2	0	NI	0	0	0	NI	0	0	0	NI	0	0	0	NI	0	0	0		2	0	NI	0	0	0	NI	0	0	0	NI	0	0	0	NI	0	0	0		2	0	2
SI406	B001	2009-07-11	15	Jipijapa	46	Sandial	4	280	2	0	NI	0	0	0	NI	0	0	0	NI	0	0	0	NI	0	0	0		2	0	NI	0	0	0	NI	0	0	0	NI	0	0	0	NI	0	0	0		1	12	1
SI307	B001	2009-07-11	15	Jipijapa	46	Sandial	4	276	2	0	NI	0	0	0	NI	0	0	0	NI	0	0	0	NI	0	0	0		2	0	NI	0	0	0	NI	0	0	0	NI	0	0	0	NI	0	0	0		1	5	0
SI302	B001	2009-07-11	15	Jipijapa	46	Sandial	4	279	2	0	NI	0	0	0	NI	0	0	0	NI	0	0	0	NI	0	0	0		2	0	NI	0	0	0	NI	0	0	0	NI	0	0	0	NI	0	0	0		2	0	2
SI508	B001	2009-07-11	15	Jipijapa	46	Sandial	4	244	2	0	NI	0	0	0	NI	0	0	0	NI	0	0	0	NI	0	0	0		2	0	NI	0	0	0	NI	0	0	0	NI	0	0	0	NI	0	0	0		2	0	2
SI202	B001	2009-07-11	15	Jipijapa	46	Sandial	4	293	2	0	NI	0	0	0	NI	0	0	0	NI	0	0	0	NI	0	0	0		2	0	NI	0	0	0	NI	0	0	0	NI	0	0	0	NI	0	0	0		2	0	2
SI401	B001	2009-07-11	15	Jipijapa	46	Sandial	4	269	2	0	NI	0	0	0	NI	0	0	0	NI	0	0	0	NI	0	0	0		2	0	NI	0	0	0	NI	0	0	0	NI	0	0	0	NI	0	0	0		2	0	2
SI303	B001	2009-07-11	15	Jipijapa	46	Sandial	4	279	2	0	NI	0	0	0	NI	0	0	0	NI	0	0	0	NI	0	0	0		2	0	NI	0	0	0	NI	0	0	0	NI	0	0	0	NI	0	0	0		2	0	2
SI503	B001	2009-07-11	15	Jipijapa	46	Sandial	4	247	2	0	NI	0	0	0	NI	0	0	0	NI	0	0	0	NI	0	0	0		2	0	NI	0	0	0	NI	0	0	0	NI	0	0	0	NI	0	0	0		1	1	0
SI206	B001	2009-07-11	15	Jipijapa	46	Sandial	4	294	2	0	NI	0	0	0	NI	0	0	0	NI	0	0	0	NI	0	0	0		2	0	NI	0	0	0	NI	0	0	0	NI	0	0	0	NI	0	0	0		2	0	2
SI305	B001	2009-07-11	15	Jipijapa	46	Sandial	4	279	2	0	NI	0	0	0	NI	0	0	0	NI	0	0	0	NI	0	0	0		2	0	NI	0	0	0	NI	0	0	0	NI	0	0	0	NI	0	0	0		1	1	0
SI506	B001	2009-07-11	15	Jipijapa	46	Sandial	4	258	2	0	NI	0	0	0	NI	0	0	0	NI	0	0	0	NI	0	0	0		2	0	NI	0	0	0	NI	0	0	0	NI	0	0	0	NI	0	0	0		1	1	0
SI205	B001	2009-07-11	15	Jipijapa	46	Sandial	4	300	2	0	NI	0	0	0	NI	0	0	0	NI	0	0	0	NI	0	0	0		2	0	NI	0	0	0	NI	0	0	0	NI	0	0	0	NI	0	0	0		2	0	2
SI101	B001	2009-07-11	15	Jipijapa	46	Sandial	4	277	2	0	NI	0	0	0	NI	0	0	0	NI	0	0	0	NI	0	0	0		2	0	NI	0	0	0	NI	0	0	0	NI	0	0	0	NI	0	0	0		2	0	2
SI504	B001	2009-07-11	15	Jipijapa	46	Sandial	4	253	2	0	NI	0	0	0	NI	0	0	0	NI	0	0	0	NI	0	0	0		2	0	NI	0	0	0	NI	0	0	0	NI	0	0	0	NI	0	0	0		2	0	2
SI105	B001	2009-07-11	15	Jipijapa	46	Sandial	4	297	2	0	NI	0	0	0	NI	0	0	0	NI	0	0	0	NI	0	0	0		2	0	NI	0	0	0	NI	0	0	0	NI	0	0	0	NI	0	0	0		1	6	0
SI306	B001	2009-07-11	15	Jipijapa	46	Sandial	4	273	2	0	NI	0	0	0	NI	0	0	0	NI	0	0	0	NI	0	0	0		2	0	NI	0	0	0	NI	0	0	0	NI	0	0	0	NI	0	0	0		1	15	1
RX306	B001	2009-08-04	15	Pedernales	48	Santa Rosa	4	351	2	0	NI	0	0	0	NI	0	0	0	NI	0	0	0	NI	0	0	0		2	0	NI	0	0	0	NI	0	0	0	NI	0	0	0	NI	0	0	0		1	1	0
SY506	B001	2009-07-23	15	Pedernales	47	Santa Rosa	4	84	2	0	NI	0	0	0	NI	0	0	0	NI	0	0	0	NI	0	0	0		2	0	NI	0	0	0	NI	0	0	0	NI	0	0	0	NI	0	0	0		2	0	2
RX305	B001	2009-08-03	15	Pedernales	48	Santa Rosa	4	400	2	0	NI	0	0	0	NI	0	0	0	NI	0	0	0	NI	0	0	0		2	0	NI	0	0	0	NI	0	0	0	NI	0	0	0	NI	0	0	0		2	0	2
RX410	B001	2009-08-04	15	Pedernales	48	Santa Rosa	4	187	2	0	NI	0	0	0	NI	0	0	0	NI	0	0	0	NI	0	0	0		2	0	NI	0	0	0	NI	0	0	0	NI	0	0	0	NI	0	0	0		1	7	0
RX501	B001	2009-08-03	15	Pedernales	48	Santa Rosa	4	143	2	0	NI	0	0	0	NI	0	0	0	NI	0	0	0	NI	0	0	0		2	0	NI	0	0	0	NI	0	0	0	NI	0	0	0	NI	0	0	0		1	1	0
RX102	B001	2009-08-03	15	Pedernales	48	Santa Rosa	4	461	2	0	NI	0	0	0	NI	0	0	0	NI	0	0	0	NI	0	0	0		2	0	NI	0	0	0	NI	0	0	0	NI	0	0	0	NI	0	0	0		2	0	2
SW208	B002	2010-02-12	15	Montecristi	49	Santa Rosa	4	198	2	0	NI	0	0	0	NI	0	0	0	NI	0	0	0	NI	0	0	0		2	0	NI	0	0	0	NI	0	0	0	NI	0	0	0	NI	0	0	0		2	0	2
SY101	B001	2009-07-23	15	Pedernales	47	Santa Rosa	4	83	2	0	NI	0	0	0	NI	0	0	0	NI	0	0	0	NI	0	0	0		2	0	NI	0	0	0	NI	0	0	0	NI	0	0	0	NI	0	0	0		1	2	0
SY205	B001	2009-07-23	15	Pedernales	47	Santa Rosa	4	84	2	0	NI	0	0	0	NI	0	0	0	NI	0	0	0	NI	0	0	0		2	0	NI	0	0	0	NI	0	0	0	NI	0	0	0	NI	0	0	0		1	1	0
RX309	B001	2009-08-04	15	Pedernales	48	Santa Rosa	4	403	2	0	NI	0	0	0	NI	0	0	0	NI	0	0	0	NI	0	0	0		2	0	NI	0	0	0	NI	0	0	0	NI	0	0	0	NI	0	0	0		2	0	2
SY104	B001	2009-07-23	15	Pedernales	47	Santa Rosa	4	81	2	0	NI	0	0	0	NI	0	0	0	NI	0	0	0	NI	0	0	0		2	0	NI	0	0	0	NI	0	0	0	NI	0	0	0	NI	0	0	0		2	0	2
RX101	B001	2009-08-03	15	Pedernales	48	Santa Rosa	4	452	2	0	NI	0	0	0	NI	0	0	0	NI	0	0	0	NI	0	0	0		2	0	NI	0	0	0	NI	0	0	0	NI	0	0	0	NI	0	0	0		2	0	2
RX508	B001	2009-08-03	15	Pedernales	48	Santa Rosa	4	77	2	0	NI	0	0	0	NI	0	0	0	NI	0	0	0	NI	0	0	0		2	0	NI	0	0	0	NI	0	0	0	NI	0	0	0	NI	0	0	0		2	0	2
SY304	B001	2009-07-23	15	Pedernales	47	Santa Rosa	4	81	2	0	NI	0	0	0	NI	0	0	0	NI	0	0	0	NI	0	0	0		2	0	NI	0	0	0	NI	0	0	0	NI	0	0	0	NI	0	0	0		1	1	0
SW103	B002	2010-02-12	15	Montecristi	49	Santa Rosa	4	191	2	0	NI	0	0	0	NI	0	0	0	NI	0	0	0	NI	0	0	0		2	0	NI	0	0	0	NI	0	0	0	NI	0	0	0	NI	0	0	0		2	0	2
SW202	B002	2010-02-12	15	Montecristi	49	Santa Rosa	4	201	2	0	NI	0	0	0	NI	0	0	0	NI	0	0	0	NI	0	0	0		2	0	NI	0	0	0	NI	0	0	0	NI	0	0	0	NI	0	0	0		2	0	2
SW102	B002	2010-02-12	15	Montecristi	49	Santa Rosa	4	186	2	0	NI	0	0	0	NI	0	0	0	NI	0	0	0	NI	0	0	0		2	0	NI	0	0	0	NI	0	0	0	NI	0	0	0	NI	0	0	0		1	7	0
RX204	B001	2009-08-03	15	Pedernales	48	Santa Rosa	4	171	2	0	NI	0	0	0	NI	0	0	0	NI	0	0	0	NI	0	0	0		2	0	NI	0	0	0	NI	0	0	0	NI	0	0	0	NI	0	0	0		1	1	0
RX405	B001	2009-08-03	15	Pedernales	48	Santa Rosa	4	344	2	0	NI	0	0	0	NI	0	0	0	NI	0	0	0	NI	0	0	0		2	0	NI	0	0	0	NI	0	0	0	NI	0	0	0	NI	0	0	0		2	0	2
SW206	B002	2010-02-12	15	Montecristi	49	Santa Rosa	4	198	2	0	NI	0	0	0	NI	0	0	0	NI	0	0	0	NI	0	0	0		2	0	NI	0	0	0	NI	0	0	0	NI	0	0	0	NI	0	0	0		1	1	0
SW111	B002	2010-02-12	15	Montecristi	49	Santa Rosa	4	136	2	0	NI	0	0	0	NI	0	0	0	NI	0	0	0	NI	0	0	0		2	0	NI	0	0	0	NI	0	0	0	NI	0	0	0	NI	0	0	0		2	0	2
RX504	B001	2009-08-03	15	Pedernales	48	Santa Rosa	4	81	2	0	NI	0	0	0	NI	0	0	0	NI	0	0	0	NI	0	0	0		2	0	NI	0	0	0	NI	0	0	0	NI	0	0	0	NI	0	0	0		2	0	2
SY505	B001	2009-07-23	15	Pedernales	47	Santa Rosa	4	81	2	0	NI	0	0	0	NI	0	0	0	NI	0	0	0	NI	0	0	0		2	0	NI	0	0	0	NI	0	0	0	NI	0	0	0	NI	0	0	0		2	0	2
SY202	B001	2009-07-23	15	Pedernales	47	Santa Rosa	4	88	2	0	NI	0	0	0	NI	0	0	0	NI	0	0	0	NI	0	0	0		2	0	NI	0	0	0	NI	0	0	0	NI	0	0	0	NI	0	0	0		2	0	2
SW214	B002	2010-02-12	15	Montecristi	49	Santa Rosa	4	206	2	0	NI	0	0	0	NI	0	0	0	NI	0	0	0	NI	0	0	0		2	0	NI	0	0	0	NI	0	0	0	NI	0	0	0	NI	0	0	0		2	0	2
SW209	B002	2010-02-12	15	Montecristi	49	Santa Rosa	4	193	2	0	NI	0	0	0	NI	0	0	0	NI	0	0	0	NI	0	0	0		2	0	NI	0	0	0	NI	0	0	0	NI	0	0	0	NI	0	0	0		2	0	2
RX312	B001	2009-08-04	15	Pedernales	48	Santa Rosa	4	358	2	0	NI	0	0	0	NI	0	0	0	NI	0	0	0	NI	0	0	0		2	0	NI	0	0	0	NI	0	0	0	NI	0	0	0	NI	0	0	0		1	6	0
SY503	B001	2009-07-23	15	Pedernales	47	Santa Rosa	4	83	2	0	NI	0	0	0	NI	0	0	0	NI	0	0	0	NI	0	0	0		2	0	NI	0	0	0	NI	0	0	0	NI	0	0	0	NI	0	0	0		1	12	1
SW305	B002	2010-02-12	15	Montecristi	49	Santa Rosa	4	296	2	0	NI	0	0	0	NI	0	0	0	NI	0	0	0	NI	0	0	0		2	0	NI	0	0	0	NI	0	0	0	NI	0	0	0	NI	0	0	0		1	12	1
RX208	B001	2009-08-04	15	Pedernales	48	Santa Rosa	4	153	2	0	NI	0	0	0	NI	0	0	0	NI	0	0	0	NI	0	0	0		2	0	NI	0	0	0	NI	0	0	0	NI	0	0	0	NI	0	0	0		2	0	2
SW308	B002	2010-02-12	15	Montecristi	49	Santa Rosa	4	220	2	0	NI	0	0	0	NI	0	0	0	NI	0	0	0	NI	0	0	0		2	0	NI	0	0	0	NI	0	0	0	NI	0	0	0	NI	0	0	0		2	0	2
SY103	B001	2009-07-23	15	Pedernales	47	Santa Rosa	4	83	2	0	NI	0	0	0	NI	0	0	0	NI	0	0	0	NI	0	0	0		2	0	NI	0	0	0	NI	0	0	0	NI	0	0	0	NI	0	0	0		1	1	0
SY201	B001	2009-07-23	15	Pedernales	47	Santa Rosa	4	102	2	0	NI	0	0	0	NI	0	0	0	NI	0	0	0	NI	0	0	0		2	0	NI	0	0	0	NI	0	0	0	NI	0	0	0	NI	0	0	0		2	0	2
RX515	B001	2009-08-04	15	Pedernales	48	Santa Rosa	4	164	2	0	NI	0	0	0	NI	0	0	0	NI	0	0	0	NI	0	0	0		2	0	NI	0	0	0	NI	0	0	0	NI	0	0	0	NI	0	0	0		1	1	0
SY206	B001	2009-07-23	15	Pedernales	47	Santa Rosa	4	85	2	0	NI	0	0	0	NI	0	0	0	NI	0	0	0	NI	0	0	0		2	0	NI	0	0	0	NI	0	0	0	NI	0	0	0	NI	0	0	0		1	24	1
SY303	B001	2009-07-23	15	Pedernales	47	Santa Rosa	4	86	2	0	NI	0	0	0	NI	0	0	0	NI	0	0	0	NI	0	0	0		2	0	NI	0	0	0	NI	0	0	0	NI	0	0	0	NI	0	0	0		2	0	2
SY302	B001	2009-07-23	15	Pedernales	47	Santa Rosa	4	83	2	0	NI	0	0	0	NI	0	0	0	NI	0	0	0	NI	0	0	0		2	0	NI	0	0	0	NI	0	0	0	NI	0	0	0	NI	0	0	0		2	0	2
RX205	B001	2009-08-03	15	Pedernales	48	Santa Rosa	4	165	2	0	NI	0	0	0	NI	0	0	0	NI	0	0	0	NI	0	0	0		2	0	NI	0	0	0	NI	0	0	0	NI	0	0	0	NI	0	0	0		1	12	1
RX210	B001	2009-08-04	15	Pedernales	48	Santa Rosa	4	143	2	0	NI	0	0	0	NI	0	0	0	NI	0	0	0	NI	0	0	0		2	0	NI	0	0	0	NI	0	0	0	NI	0	0	0	NI	0	0	0		2	0	2
SY306	B001	2009-07-23	15	Pedernales	47	Santa Rosa	4	82	2	0	NI	0	0	0	NI	0	0	0	NI	0	0	0	NI	0	0	0		2	0	NI	0	0	0	NI	0	0	0	NI	0	0	0	NI	0	0	0		2	0	2
SW213	B002	2010-02-12	15	Montecristi	49	Santa Rosa	4	221	2	0	NI	0	0	0	NI	0	0	0	NI	0	0	0	NI	0	0	0		2	0	NI	0	0	0	NI	0	0	0	NI	0	0	0	NI	0	0	0		2	0	2
SW106	B002	2010-02-12	15	Montecristi	49	Santa Rosa	4	194	2	0	NI	0	0	0	NI	0	0	0	NI	0	0	0	NI	0	0	0		2	0	NI	0	0	0	NI	0	0	0	NI	0	0	0	NI	0	0	0		2	0	2
SY501	B001	2009-07-23	15	Pedernales	47	Santa Rosa	4	119	2	0	NI	0	0	0	NI	0	0	0	NI	0	0	0	NI	0	0	0		2	0	NI	0	0	0	NI	0	0	0	NI	0	0	0	NI	0	0	0		2	0	2
RX212	B001	2009-08-04	15	Pedernales	48	Santa Rosa	4	157	2	0	NI	0	0	0	NI	0	0	0	NI	0	0	0	NI	0	0	0		2	0	NI	0	0	0	NI	0	0	0	NI	0	0	0	NI	0	0	0		2	0	2
RX413	B001	2009-08-04	15	Pedernales	48	Santa Rosa	4	188	2	0	NI	0	0	0	NI	0	0	0	NI	0	0	0	NI	0	0	0		2	0	NI	0	0	0	NI	0	0	0	NI	0	0	0	NI	0	0	0		2	0	2
SY102	B001	2009-07-23	15	Pedernales	47	Santa Rosa	4	70	2	0	NI	0	0	0	NI	0	0	0	NI	0	0	0	NI	0	0	0		2	0	NI	0	0	0	NI	0	0	0	NI	0	0	0	NI	0	0	0		2	0	2
RX510	B001	2009-08-04	15	Pedernales	48	Santa Rosa	4	154	2	0	NI	0	0	0	NI	0	0	0	NI	0	0	0	NI	0	0	0		2	0	NI	0	0	0	NI	0	0	0	NI	0	0	0	NI	0	0	0		1	3	0
RX105	B001	2009-08-04	15	Pedernales	48	Santa Rosa	4	161	2	0	NI	0	0	0	NI	0	0	0	NI	0	0	0	NI	0	0	0		2	0	NI	0	0	0	NI	0	0	0	NI	0	0	0	NI	0	0	0		2	0	2
SW207	B002	2010-02-12	15	Montecristi	49	Santa Rosa	4	191	2	0	NI	0	0	0	NI	0	0	0	NI	0	0	0	NI	0	0	0		2	0	NI	0	0	0	NI	0	0	0	NI	0	0	0	NI	0	0	0		2	0	2
RX103	B001	2009-08-03	15	Pedernales	48	Santa Rosa	4	275	2	0	NI	0	0	0	NI	0	0	0	NI	0	0	0	NI	0	0	0		2	0	NI	0	0	0	NI	0	0	0	NI	0	0	0	NI	0	0	0		2	0	2
SY203	B001	2009-07-23	15	Pedernales	47	Santa Rosa	4	89	2	0	NI	0	0	0	NI	0	0	0	NI	0	0	0	NI	0	0	0		2	0	NI	0	0	0	NI	0	0	0	NI	0	0	0	NI	0	0	0		2	0	2
RX406	B001	2009-08-03	15	Pedernales	48	Santa Rosa	4	170	2	0	NI	0	0	0	NI	0	0	0	NI	0	0	0	NI	0	0	0		2	0	NI	0	0	0	NI	0	0	0	NI	0	0	0	NI	0	0	0		2	0	2
SY401	B001	2009-07-23	15	Pedernales	47	Santa Rosa	4	81	2	0	NI	0	0	0	NI	0	0	0	NI	0	0	0	NI	0	0	0		2	0	NI	0	0	0	NI	0	0	0	NI	0	0	0	NI	0	0	0		2	0	2
RX506	B001	2009-08-03	15	Pedernales	48	Santa Rosa	4	69	2	0	NI	0	0	0	NI	0	0	0	NI	0	0	0	NI	0	0	0		2	0	NI	0	0	0	NI	0	0	0	NI	0	0	0	NI	0	0	0		1	6	0
RX513	B001	2009-08-04	15	Pedernales	48	Santa Rosa	4	110	2	0	NI	0	0	0	NI	0	0	0	NI	0	0	0	NI	0	0	0		2	0	NI	0	0	0	NI	0	0	0	NI	0	0	0	NI	0	0	0		1	2	0
RX509	B001	2009-08-04	15	Pedernales	48	Santa Rosa	4	186	2	0	NI	0	0	0	NI	0	0	0	NI	0	0	0	NI	0	0	0		2	0	NI	0	0	0	NI	0	0	0	NI	0	0	0	NI	0	0	0		1	1	0
RX202	B001	2009-08-03	15	Pedernales	48	Santa Rosa	4	180	2	0	NI	0	0	0	NI	0	0	0	NI	0	0	0	NI	0	0	0		2	0	NI	0	0	0	NI	0	0	0	NI	0	0	0	NI	0	0	0		2	0	2
SW108	B002	2010-02-12	15	Montecristi	49	Santa Rosa	4	197	2	0	NI	0	0	0	NI	0	0	0	NI	0	0	0	NI	0	0	0		2	0	NI	0	0	0	NI	0	0	0	NI	0	0	0	NI	0	0	0		2	0	2
RX107	B001	2009-08-04	15	Pedernales	48	Santa Rosa	4	210	2	0	NI	0	0	0	NI	0	0	0	NI	0	0	0	NI	0	0	0		2	0	NI	0	0	0	NI	0	0	0	NI	0	0	0	NI	0	0	0		2	0	2
SY105	B001	2009-07-23	15	Pedernales	47	Santa Rosa	4	80	2	0	NI	0	0	0	NI	0	0	0	NI	0	0	0	NI	0	0	0		2	0	NI	0	0	0	NI	0	0	0	NI	0	0	0	NI	0	0	0		2	0	2
SY407	B001	2009-07-23	15	Pedernales	47	Santa Rosa	4	89	2	0	NI	0	0	0	NI	0	0	0	NI	0	0	0	NI	0	0	0		2	0	NI	0	0	0	NI	0	0	0	NI	0	0	0	NI	0	0	0		2	0	2
RX412	B001	2009-08-04	15	Pedernales	48	Santa Rosa	4	164	2	0	NI	0	0	0	NI	0	0	0	NI	0	0	0	NI	0	0	0		2	0	NI	0	0	0	NI	0	0	0	NI	0	0	0	NI	0	0	0		2	0	2
SW301	B002	2010-02-12	15	Montecristi	49	Santa Rosa	4	211	2	0	NI	0	0	0	NI	0	0	0	NI	0	0	0	NI	0	0	0		2	0	NI	0	0	0	NI	0	0	0	NI	0	0	0	NI	0	0	0		1	1	0
RX408	B001	2009-08-04	15	Pedernales	48	Santa Rosa	4	208	2	0	NI	0	0	0	NI	0	0	0	NI	0	0	0	NI	0	0	0		2	0	NI	0	0	0	NI	0	0	0	NI	0	0	0	NI	0	0	0		1	4	0
RX407	B001	2009-08-03	15	Pedernales	48	Santa Rosa	4	167	2	0	NI	0	0	0	NI	0	0	0	NI	0	0	0	NI	0	0	0		2	0	NI	0	0	0	NI	0	0	0	NI	0	0	0	NI	0	0	0		2	0	2
RX310	B001	2009-08-04	15	Pedernales	48	Santa Rosa	4	394	2	0	NI	0	0	0	NI	0	0	0	NI	0	0	0	NI	0	0	0		2	0	NI	0	0	0	NI	0	0	0	NI	0	0	0	NI	0	0	0		2	0	2
SY307	B001	2009-07-23	15	Pedernales	47	Santa Rosa	4	85	2	0	NI	0	0	0	NI	0	0	0	NI	0	0	0	NI	0	0	0		2	0	NI	0	0	0	NI	0	0	0	NI	0	0	0	NI	0	0	0		2	0	2
RX505	B001	2009-08-03	15	Pedernales	48	Santa Rosa	4	89	2	0	NI	0	0	0	NI	0	0	0	NI	0	0	0	NI	0	0	0		2	0	NI	0	0	0	NI	0	0	0	NI	0	0	0	NI	0	0	0		2	0	2
SY204	B001	2009-07-23	15	Pedernales	47	Santa Rosa	4	81	2	0	NI	0	0	0	NI	0	0	0	NI	0	0	0	NI	0	0	0		2	0	NI	0	0	0	NI	0	0	0	NI	0	0	0	NI	0	0	0		2	0	2
SW204	B002	2010-02-12	15	Montecristi	49	Santa Rosa	4	205	2	0	NI	0	0	0	NI	0	0	0	NI	0	0	0	NI	0	0	0		2	0	NI	0	0	0	NI	0	0	0	NI	0	0	0	NI	0	0	0		2	0	2
RX302	B001	2009-08-03	15	Pedernales	48	Santa Rosa	4	317	2	0	NI	0	0	0	NI	0	0	0	NI	0	0	0	NI	0	0	0		2	0	NI	0	0	0	NI	0	0	0	NI	0	0	0	NI	0	0	0		1	3	0
RX512	B001	2009-08-04	15	Pedernales	48	Santa Rosa	4	125	2	0	NI	0	0	0	NI	0	0	0	NI	0	0	0	NI	0	0	0		2	0	NI	0	0	0	NI	0	0	0	NI	0	0	0	NI	0	0	0		2	0	2
RX211	B001	2009-08-04	15	Pedernales	48	Santa Rosa	4	125	2	0	NI	0	0	0	NI	0	0	0	NI	0	0	0	NI	0	0	0		2	0	NI	0	0	0	NI	0	0	0	NI	0	0	0	NI	0	0	0		2	0	2
RX514	B001	2009-08-04	15	Pedernales	48	Santa Rosa	4	116	2	0	NI	0	0	0	NI	0	0	0	NI	0	0	0	NI	0	0	0		2	0	NI	0	0	0	NI	0	0	0	NI	0	0	0	NI	0	0	0		1	1	0
RX209	B001	2009-08-04	15	Pedernales	48	Santa Rosa	4	139	2	0	NI	0	0	0	NI	0	0	0	NI	0	0	0	NI	0	0	0		2	0	NI	0	0	0	NI	0	0	0	NI	0	0	0	NI	0	0	0		2	0	2
SW201	B002	2010-02-12	15	Montecristi	49	Santa Rosa	4	206	2	0	NI	0	0	0	NI	0	0	0	NI	0	0	0	NI	0	0	0		2	0	NI	0	0	0	NI	0	0	0	NI	0	0	0	NI	0	0	0		2	0	2
RX203	B001	2009-08-03	15	Pedernales	48	Santa Rosa	4	171	2	0	NI	0	0	0	NI	0	0	0	NI	0	0	0	NI	0	0	0		2	0	NI	0	0	0	NI	0	0	0	NI	0	0	0	NI	0	0	0		2	0	2
RX106	B001	2009-08-04	15	Pedernales	48	Santa Rosa	4	129	2	0	NI	0	0	0	NI	0	0	0	NI	0	0	0	NI	0	0	0		2	0	NI	0	0	0	NI	0	0	0	NI	0	0	0	NI	0	0	0		2	0	2
RX414	B001	2009-08-04	15	Pedernales	48	Santa Rosa	4	191	2	0	NI	0	0	0	NI	0	0	0	NI	0	0	0	NI	0	0	0		2	0	NI	0	0	0	NI	0	0	0	NI	0	0	0	NI	0	0	0		1	4	0
SY403	B001	2009-07-23	15	Pedernales	47	Santa Rosa	4	93	2	0	NI	0	0	0	NI	0	0	0	NI	0	0	0	NI	0	0	0		2	0	NI	0	0	0	NI	0	0	0	NI	0	0	0	NI	0	0	0		2	0	2
SW205	B002	2010-02-12	15	Montecristi	49	Santa Rosa	4	207	2	0	NI	0	0	0	NI	0	0	0	NI	0	0	0	NI	0	0	0		2	0	NI	0	0	0	NI	0	0	0	NI	0	0	0	NI	0	0	0		2	0	2
SY405	B001	2009-07-23	15	Pedernales	47	Santa Rosa	4	87	2	0	NI	0	0	0	NI	0	0	0	NI	0	0	0	NI	0	0	0		2	0	NI	0	0	0	NI	0	0	0	NI	0	0	0	NI	0	0	0		2	0	2
RX411	B001	2009-08-04	15	Pedernales	48	Santa Rosa	4	171	2	0	NI	0	0	0	NI	0	0	0	NI	0	0	0	NI	0	0	0		2	0	NI	0	0	0	NI	0	0	0	NI	0	0	0	NI	0	0	0		2	0	2
RX402	B001	2009-08-03	15	Pedernales	48	Santa Rosa	4	316	2	0	NI	0	0	0	NI	0	0	0	NI	0	0	0	NI	0	0	0		2	0	NI	0	0	0	NI	0	0	0	NI	0	0	0	NI	0	0	0		2	0	2
RX104	B001	2009-08-03	15	Pedernales	48	Santa Rosa	4	129	2	0	NI	0	0	0	NI	0	0	0	NI	0	0	0	NI	0	0	0		2	0	NI	0	0	0	NI	0	0	0	NI	0	0	0	NI	0	0	0		2	0	2
SY301	B001	2009-07-23	15	Pedernales	47	Santa Rosa	4	71	2	0	NI	0	0	0	NI	0	0	0	NI	0	0	0	NI	0	0	0		2	0	NI	0	0	0	NI	0	0	0	NI	0	0	0	NI	0	0	0		2	0	2
RX401	B001	2009-08-03	15	Pedernales	48	Santa Rosa	4	357	2	0	NI	0	0	0	NI	0	0	0	NI	0	0	0	NI	0	0	0		2	0	NI	0	0	0	NI	0	0	0	NI	0	0	0	NI	0	0	0		2	0	2
RX201	B001	2009-08-03	15	Pedernales	48	Santa Rosa	4	201	2	0	NI	0	0	0	NI	0	0	0	NI	0	0	0	NI	0	0	0		2	0	NI	0	0	0	NI	0	0	0	NI	0	0	0	NI	0	0	0		2	0	2
RX503	B001	2009-08-03	15	Pedernales	48	Santa Rosa	4	87	2	0	NI	0	0	0	NI	0	0	0	NI	0	0	0	NI	0	0	0		2	0	NI	0	0	0	NI	0	0	0	NI	0	0	0	NI	0	0	0		2	0	2
RX206	B001	2009-08-04	15	Pedernales	48	Santa Rosa	4	162	2	0	NI	0	0	0	NI	0	0	0	NI	0	0	0	NI	0	0	0		2	0	NI	0	0	0	NI	0	0	0	NI	0	0	0	NI	0	0	0		2	0	2
SW303	B002	2010-02-12	15	Montecristi	49	Santa Rosa	4	181	2	0	NI	0	0	0	NI	0	0	0	NI	0	0	0	NI	0	0	0		2	0	NI	0	0	0	NI	0	0	0	NI	0	0	0	NI	0	0	0		2	0	2
SW110	B002	2010-02-12	15	Montecristi	49	Santa Rosa	4	197	2	0	NI	0	0	0	NI	0	0	0	NI	0	0	0	NI	0	0	0		2	0	NI	0	0	0	NI	0	0	0	NI	0	0	0	NI	0	0	0		2	0	2
RX507	B001	2009-08-03	15	Pedernales	48	Santa Rosa	4	69	2	0	NI	0	0	0	NI	0	0	0	NI	0	0	0	NI	0	0	0		2	0	NI	0	0	0	NI	0	0	0	NI	0	0	0	NI	0	0	0		2	0	2
SY305	B001	2009-07-23	15	Pedernales	47	Santa Rosa	4	85	2	0	NI	0	0	0	NI	0	0	0	NI	0	0	0	NI	0	0	0		2	0	NI	0	0	0	NI	0	0	0	NI	0	0	0	NI	0	0	0		2	0	2
RX301	B001	2009-08-03	15	Pedernales	48	Santa Rosa	4	333	2	0	NI	0	0	0	NI	0	0	0	NI	0	0	0	NI	0	0	0		2	0	NI	0	0	0	NI	0	0	0	NI	0	0	0	NI	0	0	0		1	2	0
SW113	B002	2010-02-12	15	Montecristi	49	Santa Rosa	4	192	2	0	NI	0	0	0	NI	0	0	0	NI	0	0	0	NI	0	0	0		2	0	NI	0	0	0	NI	0	0	0	NI	0	0	0	NI	0	0	0		2	0	2
SY502	B001	2009-07-23	15	Pedernales	47	Santa Rosa	4	125	2	0	NI	0	0	0	NI	0	0	0	NI	0	0	0	NI	0	0	0		2	0	NI	0	0	0	NI	0	0	0	NI	0	0	0	NI	0	0	0		2	0	2
SW306	B002	2010-02-12	15	Montecristi	49	Santa Rosa	4	190	2	0	NI	0	0	0	NI	0	0	0	NI	0	0	0	NI	0	0	0		2	0	NI	0	0	0	NI	0	0	0	NI	0	0	0	NI	0	0	0		2	0	2
RX304	B001	2009-08-03	15	Pedernales	48	Santa Rosa	4	392	2	0	NI	0	0	0	NI	0	0	0	NI	0	0	0	NI	0	0	0		2	0	NI	0	0	0	NI	0	0	0	NI	0	0	0	NI	0	0	0		2	0	2
SY406	B001	2009-07-23	15	Pedernales	47	Santa Rosa	4	86	2	0	NI	0	0	0	NI	0	0	0	NI	0	0	0	NI	0	0	0		2	0	NI	0	0	0	NI	0	0	0	NI	0	0	0	NI	0	0	0		2	0	2
SW109	B002	2010-02-12	15	Montecristi	49	Santa Rosa	4	199	2	0	NI	0	0	0	NI	0	0	0	NI	0	0	0	NI	0	0	0		2	0	NI	0	0	0	NI	0	0	0	NI	0	0	0	NI	0	0	0		2	0	2
RX303	B001	2009-08-03	15	Pedernales	48	Santa Rosa	4	302	2	0	NI	0	0	0	NI	0	0	0	NI	0	0	0	NI	0	0	0		2	0	NI	0	0	0	NI	0	0	0	NI	0	0	0	NI	0	0	0		1	1	0
RX516	B001	2009-08-04	15	Pedernales	48	Santa Rosa	4	166	2	0	NI	0	0	0	NI	0	0	0	NI	0	0	0	NI	0	0	0		2	0	NI	0	0	0	NI	0	0	0	NI	0	0	0	NI	0	0	0		2	0	2
SY107	B001	2009-07-23	15	Pedernales	47	Santa Rosa	4	80	2	0	NI	0	0	0	NI	0	0	0	NI	0	0	0	NI	0	0	0		2	0	NI	0	0	0	NI	0	0	0	NI	0	0	0	NI	0	0	0		2	0	2
TT402	B002	2010-02-25	15	Jama	50	Santo Tomas	4	89	2	0	NI	0	0	0	NI	0	0	0	NI	0	0	0	NI	0	0	0		2	0	NI	0	0	0	NI	0	0	0	NI	0	0	0	NI	0	0	0		2	0	2
TT202	B002	2010-02-25	15	Jama	50	Santo Tomas	4	85	2	0	NI	0	0	0	NI	0	0	0	NI	0	0	0	NI	0	0	0		2	0	NI	0	0	0	NI	0	0	0	NI	0	0	0	NI	0	0	0		2	0	2
TT403	B002	2010-02-25	15	Jama	50	Santo Tomas	4	75	2	0	NI	0	0	0	NI	0	0	0	NI	0	0	0	NI	0	0	0		2	0	NI	0	0	0	NI	0	0	0	NI	0	0	0	NI	0	0	0		2	0	2
TT101	B002	2010-02-25	15	Jama	50	Santo Tomas	4	92	2	0	NI	0	0	0	NI	0	0	0	NI	0	0	0	NI	0	0	0		2	0	NI	0	0	0	NI	0	0	0	NI	0	0	0	NI	0	0	0		2	0	2
TT103	B002	2010-02-25	15	Jama	50	Santo Tomas	4	93	2	0	NI	0	0	0	NI	0	0	0	NI	0	0	0	NI	0	0	0		2	0	NI	0	0	0	NI	0	0	0	NI	0	0	0	NI	0	0	0		2	0	2
TT303	B002	2010-02-25	15	Jama	50	Santo Tomas	4	80	2	0	NI	0	0	0	NI	0	0	0	NI	0	0	0	NI	0	0	0		2	0	NI	0	0	0	NI	0	0	0	NI	0	0	0	NI	0	0	0		2	0	2
TT405	B002	2010-02-25	15	Jama	50	Santo Tomas	4	89	2	0	NI	0	0	0	NI	0	0	0	NI	0	0	0	NI	0	0	0		2	0	NI	0	0	0	NI	0	0	0	NI	0	0	0	NI	0	0	0		1	1	0
TT102	B002	2010-02-25	15	Jama	50	Santo Tomas	4	72	2	0	NI	0	0	0	NI	0	0	0	NI	0	0	0	NI	0	0	0		2	0	NI	0	0	0	NI	0	0	0	NI	0	0	0	NI	0	0	0		2	0	2
TT105	B002	2010-02-25	15	Jama	50	Santo Tomas	4	105	2	0	NI	0	0	0	NI	0	0	0	NI	0	0	0	NI	0	0	0		2	0	NI	0	0	0	NI	0	0	0	NI	0	0	0	NI	0	0	0		2	0	2
TT201	B002	2010-02-25	15	Jama	50	Santo Tomas	4	72	2	0	NI	0	0	0	NI	0	0	0	NI	0	0	0	NI	0	0	0		2	0	NI	0	0	0	NI	0	0	0	NI	0	0	0	NI	0	0	0		1	1	0
TT301	B002	2010-02-25	15	Jama	50	Santo Tomas	4	96	2	0	NI	0	0	0	NI	0	0	0	NI	0	0	0	NI	0	0	0		2	0	NI	0	0	0	NI	0	0	0	NI	0	0	0	NI	0	0	0		2	0	2
TT406	B002	2010-02-25	15	Jama	50	Santo Tomas	4	95	2	0	NI	0	0	0	NI	0	0	0	NI	0	0	0	NI	0	0	0		2	0	NI	0	0	0	NI	0	0	0	NI	0	0	0	NI	0	0	0		2	0	2
TT204	B002	2010-02-25	15	Jama	50	Santo Tomas	4	107	2	0	NI	0	0	0	NI	0	0	0	NI	0	0	0	NI	0	0	0		2	0	NI	0	0	0	NI	0	0	0	NI	0	0	0	NI	0	0	0		1	1	0
TT302	B002	2010-02-25	15	Jama	50	Santo Tomas	4	102	2	0	NI	0	0	0	NI	0	0	0	NI	0	0	0	NI	0	0	0		2	0	NI	0	0	0	NI	0	0	0	NI	0	0	0	NI	0	0	0		2	0	2
TT104	B002	2010-02-25	15	Jama	50	Santo Tomas	4	94	2	0	NI	0	0	0	NI	0	0	0	NI	0	0	0	NI	0	0	0		2	0	NI	0	0	0	NI	0	0	0	NI	0	0	0	NI	0	0	0		1	3	0
TT304	B002	2010-02-25	15	Jama	50	Santo Tomas	4	95	2	0	NI	0	0	0	NI	0	0	0	NI	0	0	0	NI	0	0	0		2	0	NI	0	0	0	NI	0	0	0	NI	0	0	0	NI	0	0	0		2	0	2
TT401	B002	2010-02-25	15	Jama	50	Santo Tomas	4	86	2	0	NI	0	0	0	NI	0	0	0	NI	0	0	0	NI	0	0	0		2	0	NI	0	0	0	NI	0	0	0	NI	0	0	0	NI	0	0	0		2	0	2
TT203	B002	2010-02-25	15	Jama	50	Santo Tomas	4	90	2	0	NI	0	0	0	NI	0	0	0	NI	0	0	0	NI	0	0	0		2	0	NI	0	0	0	NI	0	0	0	NI	0	0	0	NI	0	0	0		2	0	2
TT404	B002	2010-02-25	15	Jama	50	Santo Tomas	4	100	2	0	NI	0	0	0	NI	0	0	0	NI	0	0	0	NI	0	0	0		2	0	NI	0	0	0	NI	0	0	0	NI	0	0	0	NI	0	0	0		1	2	0
TT305	B002	2010-02-25	15	Jama	50	Santo Tomas	4	94	2	0	NI	0	0	0	NI	0	0	0	NI	0	0	0	NI	0	0	0		2	0	NI	0	0	0	NI	0	0	0	NI	0	0	0	NI	0	0	0		2	0	2
AY304	B001	2009-06-26	15	Santa Ana	51	Sasay Adentro	4	123	2	0	NI	0	0	0	NI	0	0	0	NI	0	0	0	NI	0	0	0		2	0	NI	0	0	0	NI	0	0	0	NI	0	0	0	NI	0	0	0		2	0	2
AY307	B001	2009-06-26	15	Santa Ana	51	Sasay Adentro	4	130	2	0	NI	0	0	0	NI	0	0	0	NI	0	0	0	NI	0	0	0		2	0	NI	0	0	0	NI	0	0	0	NI	0	0	0	NI	0	0	0		2	0	2
AY508	B001	2009-06-26	15	Santa Ana	51	Sasay Adentro	4	95	2	0	NI	0	0	0	NI	0	0	0	NI	0	0	0	NI	0	0	0		2	0	NI	0	0	0	NI	0	0	0	NI	0	0	0	NI	0	0	0		1	3	0
AY411	B001	2009-06-26	15	Santa Ana	51	Sasay Adentro	4	104	2	0	NI	0	0	0	NI	0	0	0	NI	0	0	0	NI	0	0	0		2	0	NI	0	0	0	NI	0	0	0	NI	0	0	0	NI	0	0	0		2	0	2
AY408	B001	2009-06-26	15	Santa Ana	51	Sasay Adentro	4	113	2	0	NI	0	0	0	NI	0	0	0	NI	0	0	0	NI	0	0	0		2	0	NI	0	0	0	NI	0	0	0	NI	0	0	0	NI	0	0	0		2	0	2
AY104	B001	2009-06-26	15	Santa Ana	51	Sasay Adentro	4	167	2	0	NI	0	0	0	NI	0	0	0	NI	0	0	0	NI	0	0	0		2	0	NI	0	0	0	NI	0	0	0	NI	0	0	0	NI	0	0	0		2	0	2
AY405	B001	2009-06-26	15	Santa Ana	51	Sasay Adentro	4	109	2	0	NI	0	0	0	NI	0	0	0	NI	0	0	0	NI	0	0	0		2	0	NI	0	0	0	NI	0	0	0	NI	0	0	0	NI	0	0	0		1	4	0
AY310	B001	2009-06-27	15	Santa Ana	51	Sasay Adentro	4	122	2	0	NI	0	0	0	NI	0	0	0	NI	0	0	0	NI	0	0	0		2	0	NI	0	0	0	NI	0	0	0	NI	0	0	0	NI	0	0	0		2	0	2
AY504	B001	2009-06-26	15	Santa Ana	51	Sasay Adentro	4	111	2	0	NI	0	0	0	NI	0	0	0	NI	0	0	0	NI	0	0	0		2	0	NI	0	0	0	NI	0	0	0	NI	0	0	0	NI	0	0	0		1	1	0
AY309	B001	2009-06-27	15	Santa Ana	51	Sasay Adentro	4	135	2	0	NI	0	0	0	NI	0	0	0	NI	0	0	0	NI	0	0	0		2	0	NI	0	0	0	NI	0	0	0	NI	0	0	0	NI	0	0	0		2	0	2
AY505	B001	2009-06-26	15	Santa Ana	51	Sasay Adentro	4	111	2	0	NI	0	0	0	NI	0	0	0	NI	0	0	0	NI	0	0	0		2	0	NI	0	0	0	NI	0	0	0	NI	0	0	0	NI	0	0	0		1	8	0
AY412	B001	2009-06-26	15	Santa Ana	51	Sasay Adentro	4	106	2	0	NI	0	0	0	NI	0	0	0	NI	0	0	0	NI	0	0	0		2	0	NI	0	0	0	NI	0	0	0	NI	0	0	0	NI	0	0	0		1	6	0
AY107	B001	2009-06-26	15	Santa Ana	51	Sasay Adentro	4	160	2	0	NI	0	0	0	NI	0	0	0	NI	0	0	0	NI	0	0	0		2	0	NI	0	0	0	NI	0	0	0	NI	0	0	0	NI	0	0	0		2	0	2
AY215	B001	2009-06-26	15	Santa Ana	51	Sasay Adentro	4	130	2	0	NI	0	0	0	NI	0	0	0	NI	0	0	0	NI	0	0	0		2	0	NI	0	0	0	NI	0	0	0	NI	0	0	0	NI	0	0	0		2	0	2
AY216	B001	2009-06-27	15	Santa Ana	51	Sasay Adentro	4	139	2	0	NI	0	0	0	NI	0	0	0	NI	0	0	0	NI	0	0	0		2	0	NI	0	0	0	NI	0	0	0	NI	0	0	0	NI	0	0	0		2	0	2
AY501	B001	2009-06-26	15	Santa Ana	51	Sasay Adentro	4	113	2	0	NI	0	0	0	NI	0	0	0	NI	0	0	0	NI	0	0	0		2	0	NI	0	0	0	NI	0	0	0	NI	0	0	0	NI	0	0	0		1	1	0
AY413	B001	2009-06-27	15	Santa Ana	51	Sasay Adentro	4	80	2	0	NI	0	0	0	NI	0	0	0	NI	0	0	0	NI	0	0	0		2	0	NI	0	0	0	NI	0	0	0	NI	0	0	0	NI	0	0	0		2	0	2
AY407	B001	2009-06-26	15	Santa Ana	51	Sasay Adentro	4	106	2	0	NI	0	0	0	NI	0	0	0	NI	0	0	0	NI	0	0	0		2	0	NI	0	0	0	NI	0	0	0	NI	0	0	0	NI	0	0	0		1	3	0
AY108	B001	2009-06-26	15	Santa Ana	51	Sasay Adentro	4	159	2	0	NI	0	0	0	NI	0	0	0	NI	0	0	0	NI	0	0	0		2	0	NI	0	0	0	NI	0	0	0	NI	0	0	0	NI	0	0	0		2	0	2
AY203	B001	2009-06-26	15	Santa Ana	51	Sasay Adentro	4	168	2	0	NI	0	0	0	NI	0	0	0	NI	0	0	0	NI	0	0	0		2	0	NI	0	0	0	NI	0	0	0	NI	0	0	0	NI	0	0	0		2	0	2
AY415	B001	2009-06-27	15	Santa Ana	51	Sasay Adentro	4	84	2	0	NI	0	0	0	NI	0	0	0	NI	0	0	0	NI	0	0	0		2	0	NI	0	0	0	NI	0	0	0	NI	0	0	0	NI	0	0	0		2	0	2
AY308	B001	2009-06-26	15	Santa Ana	51	Sasay Adentro	4	126	2	0	NI	0	0	0	NI	0	0	0	NI	0	0	0	NI	0	0	0		2	0	NI	0	0	0	NI	0	0	0	NI	0	0	0	NI	0	0	0		1	3	0
AY301	B001	2009-06-26	15	Santa Ana	51	Sasay Adentro	4	124	2	0	NI	0	0	0	NI	0	0	0	NI	0	0	0	NI	0	0	0		2	0	NI	0	0	0	NI	0	0	0	NI	0	0	0	NI	0	0	0		2	0	2
AY401	B001	2009-06-26	15	Santa Ana	51	Sasay Adentro	4	101	2	0	NI	0	0	0	NI	0	0	0	NI	0	0	0	NI	0	0	0		2	0	NI	0	0	0	NI	0	0	0	NI	0	0	0	NI	0	0	0		1	12	1
AY204	B001	2009-06-26	15	Santa Ana	51	Sasay Adentro	4	157	2	0	NI	0	0	0	NI	0	0	0	NI	0	0	0	NI	0	0	0		2	0	NI	0	0	0	NI	0	0	0	NI	0	0	0	NI	0	0	0		2	0	2
AY103	B001	2009-06-26	15	Santa Ana	51	Sasay Adentro	4	168	2	0	NI	0	0	0	NI	0	0	0	NI	0	0	0	NI	0	0	0		2	0	NI	0	0	0	NI	0	0	0	NI	0	0	0	NI	0	0	0		2	0	2
AY503	B001	2009-06-26	15	Santa Ana	51	Sasay Adentro	4	88	2	0	NI	0	0	0	NI	0	0	0	NI	0	0	0	NI	0	0	0		2	0	NI	0	0	0	NI	0	0	0	NI	0	0	0	NI	0	0	0		2	0	2
AY410	B001	2009-06-26	15	Santa Ana	51	Sasay Adentro	4	112	2	0	NI	0	0	0	NI	0	0	0	NI	0	0	0	NI	0	0	0		2	0	NI	0	0	0	NI	0	0	0	NI	0	0	0	NI	0	0	0		2	0	2
AY303	B001	2009-06-26	15	Santa Ana	51	Sasay Adentro	4	123	2	0	NI	0	0	0	NI	0	0	0	NI	0	0	0	NI	0	0	0		2	0	NI	0	0	0	NI	0	0	0	NI	0	0	0	NI	0	0	0		2	0	2
AY507	B001	2009-06-26	15	Santa Ana	51	Sasay Adentro	4	94	2	0	NI	0	0	0	NI	0	0	0	NI	0	0	0	NI	0	0	0		2	0	NI	0	0	0	NI	0	0	0	NI	0	0	0	NI	0	0	0		2	0	2
AY210	B001	2009-06-26	15	Santa Ana	51	Sasay Adentro	4	143	2	0	NI	0	0	0	NI	0	0	0	NI	0	0	0	NI	0	0	0		2	0	NI	0	0	0	NI	0	0	0	NI	0	0	0	NI	0	0	0		2	0	2
AY106	B001	2009-06-26	15	Santa Ana	51	Sasay Adentro	4	163	2	0	NI	0	0	0	NI	0	0	0	NI	0	0	0	NI	0	0	0		2	0	NI	0	0	0	NI	0	0	0	NI	0	0	0	NI	0	0	0		2	0	2
AY211	B001	2009-06-26	15	Santa Ana	51	Sasay Adentro	4	143	2	0	NI	0	0	0	NI	0	0	0	NI	0	0	0	NI	0	0	0		2	0	NI	0	0	0	NI	0	0	0	NI	0	0	0	NI	0	0	0		2	0	2
AY208	B001	2009-06-26	15	Santa Ana	51	Sasay Adentro	4	145	2	0	NI	0	0	0	NI	0	0	0	NI	0	0	0	NI	0	0	0		2	0	NI	0	0	0	NI	0	0	0	NI	0	0	0	NI	0	0	0		2	0	2
AY102	B001	2009-06-26	15	Santa Ana	51	Sasay Adentro	4	179	2	0	NI	0	0	0	NI	0	0	0	NI	0	0	0	NI	0	0	0		2	0	NI	0	0	0	NI	0	0	0	NI	0	0	0	NI	0	0	0		2	0	2
AY212	B001	2009-06-26	15	Santa Ana	51	Sasay Adentro	4	140	2	0	NI	0	0	0	NI	0	0	0	NI	0	0	0	NI	0	0	0		2	0	NI	0	0	0	NI	0	0	0	NI	0	0	0	NI	0	0	0		1	1	0
AY302	B001	2009-06-26	15	Santa Ana	51	Sasay Adentro	4	114	2	0	NI	0	0	0	NI	0	0	0	NI	0	0	0	NI	0	0	0		2	0	NI	0	0	0	NI	0	0	0	NI	0	0	0	NI	0	0	0		2	0	2
AY516	B001	2009-06-27	15	Santa Ana	51	Sasay Afuera	4	64	2	0	NI	0	0	0	NI	0	0	0	NI	0	0	0	NI	0	0	0		2	0	NI	0	0	0	NI	0	0	0	NI	0	0	0	NI	0	0	0		2	0	2
AY512	B001	2009-06-27	15	Santa Ana	51	Sasay Afuera	4	84	2	0	NI	0	0	0	NI	0	0	0	NI	0	0	0	NI	0	0	0		2	0	NI	0	0	0	NI	0	0	0	NI	0	0	0	NI	0	0	0		2	0	2
AY514	B001	2009-06-27	15	Santa Ana	51	Sasay Afuera	4	82	2	0	NI	0	0	0	NI	0	0	0	NI	0	0	0	NI	0	0	0		2	0	NI	0	0	0	NI	0	0	0	NI	0	0	0	NI	0	0	0		1	1	0
AY515	B001	2009-06-27	15	Santa Ana	51	Sasay Afuera	4	82	2	0	NI	0	0	0	NI	0	0	0	NI	0	0	0	NI	0	0	0		2	0	NI	0	0	0	NI	0	0	0	NI	0	0	0	NI	0	0	0		2	0	2
AY417	B001	2009-06-27	15	Santa Ana	51	Sasay Afuera	4	82	2	0	NI	0	0	0	NI	0	0	0	NI	0	0	0	NI	0	0	0		2	0	NI	0	0	0	NI	0	0	0	NI	0	0	0	NI	0	0	0		2	0	2
AY418	B001	2009-06-27	15	Santa Ana	51	Sasay Afuera	4	80	2	0	NI	0	0	0	NI	0	0	0	NI	0	0	0	NI	0	0	0		2	0	NI	0	0	0	NI	0	0	0	NI	0	0	0	NI	0	0	0		2	0	2
TB510	B001	2009-07-22	15	Pedernales	52	Tabiaso	4	102	2	0	NI	0	0	0	NI	0	0	0	NI	0	0	0	NI	0	0	0		2	0	NI	0	0	0	NI	0	0	0	NI	0	0	0	NI	0	0	0		2	0	2
TB309	B001	2009-07-22	15	Pedernales	52	Tabiaso	4	109	2	0	NI	0	0	0	NI	0	0	0	NI	0	0	0	NI	0	0	0		2	0	NI	0	0	0	NI	0	0	0	NI	0	0	0	NI	0	0	0		1	6	0
TB313	B001	2009-07-22	15	Pedernales	52	Tabiaso	4	89	2	0	NI	0	0	0	NI	0	0	0	NI	0	0	0	NI	0	0	0		2	0	NI	0	0	0	NI	0	0	0	NI	0	0	0	NI	0	0	0		1	1	0
TB514	B001	2009-07-22	15	Pedernales	52	Tabiaso	4	85	2	0	NI	0	0	0	NI	0	0	0	NI	0	0	0	NI	0	0	0		2	0	NI	0	0	0	NI	0	0	0	NI	0	0	0	NI	0	0	0		2	0	2
TB404	B001	2009-07-21	15	Pedernales	52	Tabiaso	4	79	2	0	NI	0	0	0	NI	0	0	0	NI	0	0	0	NI	0	0	0		2	0	NI	0	0	0	NI	0	0	0	NI	0	0	0	NI	0	0	0		2	0	2
TB408	B001	2009-07-22	15	Pedernales	52	Tabiaso	4	77	2	0	NI	0	0	0	NI	0	0	0	NI	0	0	0	NI	0	0	0		2	0	NI	0	0	0	NI	0	0	0	NI	0	0	0	NI	0	0	0		1	24	1
TB501	B001	2009-07-21	15	Pedernales	52	Tabiaso	4	213	2	0	NI	0	0	0	NI	0	0	0	NI	0	0	0	NI	0	0	0		2	0	NI	0	0	0	NI	0	0	0	NI	0	0	0	NI	0	0	0		2	0	2
TB316	B001	2009-07-22	15	Pedernales	52	Tabiaso	4	57	2	0	NI	0	0	0	NI	0	0	0	NI	0	0	0	NI	0	0	0		2	0	NI	0	0	0	NI	0	0	0	NI	0	0	0	NI	0	0	0		2	0	2
TB303	B001	2009-07-21	15	Pedernales	52	Tabiaso	4	66	2	0	NI	0	0	0	NI	0	0	0	NI	0	0	0	NI	0	0	0		2	0	NI	0	0	0	NI	0	0	0	NI	0	0	0	NI	0	0	0		2	0	2
TB513	B001	2009-07-22	15	Pedernales	52	Tabiaso	4	90	2	0	NI	0	0	0	NI	0	0	0	NI	0	0	0	NI	0	0	0		2	0	NI	0	0	0	NI	0	0	0	NI	0	0	0	NI	0	0	0		2	0	2
TB401	B001	2009-07-21	15	Pedernales	52	Tabiaso	4	68	2	0	NI	0	0	0	NI	0	0	0	NI	0	0	0	NI	0	0	0		2	0	NI	0	0	0	NI	0	0	0	NI	0	0	0	NI	0	0	0		2	0	2
TB406	B001	2009-07-22	15	Pedernales	52	Tabiaso	4	87	2	0	NI	0	0	0	NI	0	0	0	NI	0	0	0	NI	0	0	0		2	0	NI	0	0	0	NI	0	0	0	NI	0	0	0	NI	0	0	0		2	0	2
TB508	B001	2009-07-22	15	Pedernales	52	Tabiaso	4	104	2	0	NI	0	0	0	NI	0	0	0	NI	0	0	0	NI	0	0	0		2	0	NI	0	0	0	NI	0	0	0	NI	0	0	0	NI	0	0	0		2	0	2
TB104	B001	2009-07-21	15	Pedernales	52	Tabiaso	4	60	2	0	NI	0	0	0	NI	0	0	0	NI	0	0	0	NI	0	0	0		2	0	NI	0	0	0	NI	0	0	0	NI	0	0	0	NI	0	0	0		1	5	0
TB119	B001	2009-07-22	15	Pedernales	52	Tabiaso	4	98	2	0	NI	0	0	0	NI	0	0	0	NI	0	0	0	NI	0	0	0		2	0	NI	0	0	0	NI	0	0	0	NI	0	0	0	NI	0	0	0		2	0	2
TB111	B001	2009-07-22	15	Pedernales	52	Tabiaso	4	88	2	0	NI	0	0	0	NI	0	0	0	NI	0	0	0	NI	0	0	0		2	0	NI	0	0	0	NI	0	0	0	NI	0	0	0	NI	0	0	0		2	0	2
TB502	B001	2009-07-21	15	Pedernales	52	Tabiaso	4	351	2	0	NI	0	0	0	NI	0	0	0	NI	0	0	0	NI	0	0	0		2	0	NI	0	0	0	NI	0	0	0	NI	0	0	0	NI	0	0	0		2	0	2
TB413	B001	2009-07-22	15	Pedernales	52	Tabiaso	4	79	2	0	NI	0	0	0	NI	0	0	0	NI	0	0	0	NI	0	0	0		2	0	NI	0	0	0	NI	0	0	0	NI	0	0	0	NI	0	0	0		2	0	2
TB116	B001	2009-07-22	15	Pedernales	52	Tabiaso	4	94	2	0	NI	0	0	0	NI	0	0	0	NI	0	0	0	NI	0	0	0		2	0	NI	0	0	0	NI	0	0	0	NI	0	0	0	NI	0	0	0		2	0	2
TB304	B001	2009-07-21	15	Pedernales	52	Tabiaso	4	99	2	0	NI	0	0	0	NI	0	0	0	NI	0	0	0	NI	0	0	0		2	0	NI	0	0	0	NI	0	0	0	NI	0	0	0	NI	0	0	0		2	0	2
TB315	B001	2009-07-22	15	Pedernales	52	Tabiaso	4	65	2	0	NI	0	0	0	NI	0	0	0	NI	0	0	0	NI	0	0	0		2	0	NI	0	0	0	NI	0	0	0	NI	0	0	0	NI	0	0	0		2	0	2
TB505	B001	2009-07-22	15	Pedernales	52	Tabiaso	4	105	2	0	NI	0	0	0	NI	0	0	0	NI	0	0	0	NI	0	0	0		2	0	NI	0	0	0	NI	0	0	0	NI	0	0	0	NI	0	0	0		1	3	0
TB314	B001	2009-07-22	15	Pedernales	52	Tabiaso	4	65	2	0	NI	0	0	0	NI	0	0	0	NI	0	0	0	NI	0	0	0		2	0	NI	0	0	0	NI	0	0	0	NI	0	0	0	NI	0	0	0		2	0	2
TB411	B001	2009-07-22	15	Pedernales	52	Tabiaso	4	137	2	0	NI	0	0	0	NI	0	0	0	NI	0	0	0	NI	0	0	0		2	0	NI	0	0	0	NI	0	0	0	NI	0	0	0	NI	0	0	0		1	4	0
[truncated: 98 more rows]
[truncated: 26 more columns]
